# Supplementary material for: Validation of the German Emotional Contagion Scale and development of a mimicry brief version
Source: PLoS One. 2025 Sep 9;20(9):e0331953. doi: 10.1371/journal.pone.0331953 (PMC12419621; doi:10.1371/journal.pone.0331953)
Supplement: S1 File — Study 1 CFA results with the DWLS estimation method. S2. Results for an ECS version including items 06, 09, and 12. S3. Data Study 1. S4. Data Study 2. S5. Data Study 3. S6. ECS items.S7. Power analyses.S8. CCCs study 2. S9. CCCs study 3. (ZIP) [file pone.0331953.s001.zip › Supporting Information/S3 - data study 1.xlsx]

## Sheet: study 2_vollst Teiln UND TEQ it
aff_BES_2	cog_BES_3	aff_BES_5	aff_BES_8	cog_BES_9	cog_BES_10	aff_BES_11	cog_BES_12	cog_BES_14	cog_BES_16	aff_BES_17	aff_BES_18	rea_ERQ_1	sup_ERQ_2	rea_ERQ_3	sup_ERQ_4	rea_ERQ_5	sup_ERQ_6	rea_ERQ_7	rea_ERQ_8	sup_ERQ_9	rea_ERQ_10	EC_IRISPF_1	FT_IRISPF_2	PD_IRISPF_3	PT_IRISPF_4	EC_IRISPF_5	PD_IRISPF_6	FT_IRISPF_7	PD_IRISPF_8	EC_IRISPF_9	PT_IRISPF_10	EC_IRISPF_11	FT_IRISPF_12	PD_IRISPF_13	PT_IRISPF_14	FT_IRISPF_15	PT_IRISPF_16	E_NEOFFI_2	C_NEOFFI_5	E_NEOFFI_7	socDes_KSEG_1	O_NEOFFI_8	A_NEOFFI_9	C_NEOFFI_10	N_NEOFFI_6	socDes_KSEG_2	N_NEOFFI_11	O_NEOFFI_13	A_NEOFFI_14
4	5	2	2	4	4	3	3	4	5	4	1	6	2	6	1	2	2	4	4	1	5	4	5	5	3	4	3	5	4	4	3	4	5	4	3	4	3	3	5	4	1	1	2	3	3	2	5	5	1
2	5	3	1	4	4	4	3	5	4	5	1	5	5	5	2	5	3	4	5	6	4	4	4	4	3	4	4	3	4	3	4	5	3	3	3	4	3	2	5	5	3	2	2	3	4	4	5	4	1
4	5	4	1	4	4	5	4	4	4	5	1	5	5	5	3	5	4	5	5	7	5	4	4	5	3	5	3	3	3	3	4	5	4	2	3	4	3	2	5	3	1	2	2	4	4	4	4	4	2
5	5	5	1	5	4	5	5	5	5	5	1	6	1	5	2	4	1	5	4	2	6	4	5	5	5	3	4	4	5	5	5	5	5	3	5	4	5	2	5	4	2	3	1	5	3	4	3	4	1
4	5	4	1	4	4	5	3	4	3	4	1	5	6	5	4	3	5	4	4	5	4	4	5	4	3	4	4	3	3	4	3	4	5	2	2	4	3	2	5	4	2	4	3	3	4	3	4	4	1
1	4	2	2	4	4	2	3	4	3	4	1	4	5	5	2	3	5	5	5	6	5	4	4	4	4	4	3	2	3	3	4	4	4	3	3	3	4	2	4	3	1	4	2	3	2	4	5	3	2
5	5	5	1	5	5	5	5	5	5	5	1	7	2	7	1	7	2	7	6	3	7	5	5	1	5	4	1	4	1	5	5	4	5	2	4	3	5	3	4	4	2	1	1	5	1	4	2	4	2
5	5	4	1	5	5	5	5	5	5	5	1	5	2	5	2	6	2	6	6	2	6	5	5	3	5	5	4	3	4	5	5	5	5	1	5	5	4	3	5	4	1	1	1	3	2	5	3	5	1
1	5	2	2	4	5	2	3	4	5	5	1	6	3	5	1	2	2	6	4	5	6	4	5	3	2	4	1	4	1	3	2	4	5	1	2	4	2	4	2	5	5	1	2	5	1	4	1	5	1
4	5	5	1	4	4	5	3	5	5	5	1	2	1	6	1	2	3	5	3	3	4	5	5	5	4	4	3	3	3	4	4	5	4	1	2	4	3	4	4	5	2	5	1	4	1	5	2	1	1
4	5	4	1	4	5	5	4	3	4	4	1	4	2	5	2	6	2	4	5	2	4	4	4	3	3	4	3	2	3	3	4	3	3	3	3	4	3	2	4	4	5	1	2	5	3	2	4	5	1
4	5	4	1	5	4	2	4	4	4	4	1	4	3	2	2	1	3	1	3	4	3	3	4	4	5	3	3	3	5	3	4	4	4	3	2	2	4	4	3	3	2	2	1	1	2	4	4	4	2
3	4	3	1	4	4	5	4	5	4	5	1	4	6	4	1	5	5	5	1	5	6	3	5	4	4	3	2	4	1	5	3	4	5	1	4	4	4	3	5	3	3	4	1	4	3	4	3	2	1
4	4	3	2	4	3	3	4	4	4	4	1	4	5	3	2	3	6	5	4	5	5	4	4	3	4	4	3	3	4	4	4	2	4	3	4	4	5	3	4	4	4	1	2	2	4	3	4	3	3
3	5	3	1	5	4	5	4	4	4	5	1	5	2	5	3	5	2	6	5	3	5	4	4	3	3	4	3	3	2	4	4	4	4	2	2	3	3	4	5	4	2	1	2	3	4	3	4	4	2
2	4	1	2	4	5	3	5	4	5	4	2	4	6	3	5	5	2	6	5	6	4	4	4	2	5	4	5	4	5	4	5	4	4	1	3	3	5	2	4	5	2	2	1	5	3	5	3	4	1
4	5	3	1	4	4	4	3	4	5	4	1	5	3	3	2	5	3	4	4	5	4	3	2	4	4	3	3	2	3	2	4	4	4	2	3	4	3	2	5	3	4	2	1	2	2	3	2	4	3
3	5	4	1	5	3	5	4	3	4	5	2	4	5	6	5	7	2	4	7	4	7	2	4	5	5	5	2	3	3	5	5	2	5	3	5	3	4	3	5	4	3	5	1	5	1	4	4	4	1
4	5	3	1	5	4	4	5	5	4	5	1	4	3	4	1	6	2	7	7	7	7	3	5	2	5	5	1	4	1	5	5	4	5	1	5	5	5	5	5	4	1	1	1	5	3	5	4	5	1
3	5	5	2	4	4	4	3	4	4	4	2	6	2	2	2	5	2	5	2	2	2	4	3	4	3	3	3	2	4	4	3	4	4	4	3	4	3	5	3	4	3	4	2	4	3	2	4	3	3
3	4	4	1	4	4	4	4	4	4	4	1	3	2	3	2	2	4	5	3	5	4	4	4	3	4	4	3	2	3	4	4	4	4	3	2	4	3	5	4	3	2	3	1	3	3	3	4	2	1
3	5	3	2	4	3	3	2	4	3	4	2	7	4	7	3	6	4	7	3	5	6	3	2	3	5	4	3	2	2	4	5	4	3	3	3	2	4	4	5	2	3	2	4	3	5	5	4	3	2
5	5	5	1	5	5	2	5	5	5	5	1	5	6	5	3	1	6	3	6	7	3	4	5	2	4	5	4	2	3	4	3	4	5	1	5	5	5	3	4	4	4	3	1	4	4	5	1	5	1
4	5	2	1	5	5	5	2	4	5	5	1	3	6	2	7	4	6	2	2	6	3	4	5	5	3	4	5	4	5	4	3	5	5	2	2	5	3	1	4	4	2	3	1	1	3	4	4	1	1
4	5	1	1	4	5	3	5	5	5	5	1	4	4	4	1	5	2	1	5	4	5	4	4	2	5	4	3	4	3	3	5	3	4	2	3	4	5	3	5	4	1	2	1	5	2	5	2	3	1
2	5	2	1	4	5	4	4	5	5	4	1	5	6	5	6	5	5	5	4	3	5	3	5	5	4	4	1	1	1	3	4	2	4	2	3	3	4	4	4	4	2	3	1	3	1	3	4	3	2
3	5	2	1	5	5	4	3	5	5	5	1	5	1	2	1	5	3	5	1	1	3	4	5	2	4	4	2	3	4	5	5	2	4	2	4	5	4	4	5	5	1	2	1	5	5	4	5	4	1
4	5	3	2	4	4	2	4	4	5	4	1	5	2	6	1	6	1	5	6	6	6	4	4	3	5	5	3	5	2	4	5	4	5	2	3	4	4	5	5	3	4	1	1	3	2	4	2	4	3
3	5	5	1	4	3	4	3	4	5	5	1	5	1	5	1	6	2	6	4	3	5	4	4	4	5	5	2	4	2	4	5	5	5	2	4	3	4	3	5	5	2	2	2	5	3	4	3	3	2
3	5	4	1	4	3	2	3	4	4	4	1	5	5	2	6	3	3	2	1	2	3	4	4	5	2	4	5	3	5	4	3	5	4	5	3	5	3	4	1	5	4	1	1	2	5	4	5	5	1
5	5	4	1	4	4	5	2	5	4	5	1	1	3	4	1	1	1	1	2	1	1	4	5	5	2	5	5	3	5	4	3	4	5	3	1	4	2	4	4	5	5	2	2	5	3	3	3	5	5
3	5	3	3	2	4	4	3	3	4	3	2	5	3	5	2	3	2	4	6	3	6	3	3	4	3	2	3	3	3	4	3	3	4	3	2	2	3	3	3	3	5	4	1	3	2	2	5	2	3
4	4	3	2	3	3	3	3	4	5	4	2	7	7	7	5	4	6	5	5	6	4	3	3	4	4	3	3	5	2	3	3	2	3	3	4	4	4	2	4	4	5	1	1	3	4	3	4	4	3
4	3	5	2	4	3	5	3	5	4	4	1	4	6	5	7	3	7	5	3	2	3	4	5	4	5	4	5	4	5	3	5	5	3	4	3	4	4	1	4	5	1	3	2	2	5	4	5	5	1
2	5	3	1	5	4	4	4	5	5	5	1	5	1	3	1	2	1	5	3	1	2	4	5	4	3	3	2	4	3	5	3	4	4	3	3	5	2	5	4	5	1	1	1	4	1	3	4	3	1
4	5	4	1	5	4	5	4	4	4	4	1	5	3	5	3	5	5	5	5	5	5	4	3	4	3	4	4	4	4	3	3	4	4	3	3	3	3	2	4	5	2	4	3	3	4	3	4	2	2
4	5	4	1	3	3	3	3	3	2	4	1	3	3	5	3	3	4	4	5	5	3	3	3	5	4	4	5	3	4	3	4	3	3	5	2	3	4	4	3	4	4	2	2	4	5	3	5	5	2
2	4	3	2	4	3	3	2	4	3	3	1	4	5	5	2	5	5	6	6	5	7	3	3	4	4	3	3	1	4	3	5	4	3	2	4	4	4	3	5	4	5	2	3	4	3	3	5	5	2
4	4	4	2	4	2	1	4	4	5	4	1	2	2	2	2	2	1	1	1	1	1	2	1	4	2	5	4	4	4	2	2	4	4	4	1	2	2	1	1	4	4	1	2	3	2	1	5	2	2
3	5	4	1	3	3	2	3	3	3	4	1	6	3	5	2	5	4	6	5	5	4	4	3	2	5	4	2	2	2	3	5	3	3	2	4	4	4	3	5	4	4	2	1	4	2	5	4	3	1
4	4	3	1	4	5	5	3	5	5	4	1	5	2	5	1	5	2	6	6	3	5	5	4	3	3	3	4	3	2	4	3	4	4	3	2	4	3	5	3	5	1	1	2	3	2	3	4	5	1
4	5	5	1	4	4	3	5	5	4	4	1	6	4	5	3	1	3	5	4	6	6	5	4	2	5	5	4	5	2	4	4	1	4	5	4	5	4	3	2	5	2	5	3	3	3	1	2	5	4
3	4	4	2	3	3	3	4	3	4	4	2	4	5	3	4	2	7	3	3	7	2	3	3	5	2	2	5	1	4	3	2	4	1	4	3	2	2	2	3	2	4	2	2	2	5	4	5	3	1
3	5	5	1	5	5	5	5	5	5	5	2	4	2	2	1	5	2	5	2	2	1	3	3	1	5	5	2	5	3	3	4	4	4	2	4	4	4	5	3	4	3	2	2	4	1	4	2	4	3
3	5	3	1	3	3	2	3	4	4	4	1	4	3	4	4	5	4	4	5	5	4	4	4	3	5	4	3	3	2	3	4	4	4	2	3	3	3	4	5	5	1	3	1	5	1	3	3	1	1
3	5	4	1	4	5	3	4	4	4	4	1	7	3	7	1	5	2	6	5	6	6	4	5	4	3	4	3	4	2	4	3	4	4	2	4	5	4	5	4	5	2	2	2	1	4	5	4	3	1
5	3	3	2	4	3	3	3	2	2	2	1	5	6	3	4	3	4	3	5	4	4	3	2	3	2	3	2	3	2	4	3	2	3	3	4	1	2	1	2	3	3	1	1	2	4	2	5	3	5
3	5	2	2	5	4	3	4	4	5	5	1	6	7	6	5	3	7	4	2	6	5	3	4	4	4	3	3	1	4	2	4	3	3	2	4	3	2	1	3	3	1	3	3	2	1	3	4	2	2
3	5	3	1	4	4	5	3	4	4	4	1	2	4	2	3	3	4	3	3	3	3	3	4	4	3	4	4	2	3	4	4	3	3	2	2	3	3	2	3	3	2	3	2	4	2	3	3	4	2
4	5	4	1	4	3	4	3	3	3	3	1	4	5	4	5	4	5	3	2	6	2	3	4	2	4	2	3	3	3	4	4	3	4	4	3	3	4	2	4	4	2	1	3	3	5	4	4	2	1
4	5	3	1	3	4	4	3	4	4	4	1	6	3	6	2	3	2	6	4	4	6	5	3	3	4	4	3	1	1	4	4	3	2	1	3	2	4	3	5	4	2	4	1	5	2	4	2	3	1
3	5	2	3	4	4	5	4	5	5	4	1	6	3	6	2	7	3	6	5	3	6	4	3	4	4	4	2	2	3	4	4	3	5	2	2	1	4	2	4	2	4	3	2	4	4	4	3	4	3
3	4	4	2	3	4	4	4	4	4	4	2	2	6	3	4	3	2	1	3	5	4	4	3	5	5	5	5	4	4	4	3	3	4	4	4	4	4	1	2	3	4	5	3	3	2	2	5	1	2
4	5	5	1	5	4	5	4	5	4	5	1	7	4	6	1	4	4	5	5	5	6	5	5	4	5	5	3	3	3	5	5	5	5	3	4	5	5	3	5	5	3	1	3	3	3	5	5	5	1
5	5	2	1	4	5	3	5	5	5	5	1	6	7	6	1	1	1	6	1	1	6	2	4	3	3	3	4	3	2	3	3	4	4	2	3	3	4	1	5	2	1	4	1	5	1	3	5	1	3
2	5	3	1	4	4	2	4	4	3	5	1	6	2	5	4	6	5	6	5	6	6	4	4	2	5	5	3	1	2	3	5	3	4	1	3	3	3	2	3	3	3	1	2	5	3	3	1	5	2
4	5	3	1	4	5	4	2	4	3	4	1	3	5	3	2	1	3	3	2	4	3	4	4	5	4	3	4	2	3	4	4	3	4	2	3	4	4	3	2	4	1	3	2	4	3	2	4	1	1
2	5	2	1	5	3	4	3	4	4	4	1	1	5	2	2	2	4	2	2	3	2	3	4	3	4	3	3	3	3	3	2	4	3	2	2	3	2	3	4	3	2	4	2	2	2	3	4	3	1
4	5	4	1	4	3	4	3	4	4	4	1	3	2	4	2	2	2	3	2	2	2	4	5	3	4	4	4	3	3	4	3	3	4	3	2	3	3	3	4	4	4	4	2	4	4	3	5	3	2
3	4	3	2	4	4	3	3	4	4	4	2	5	6	5	1	5	4	5	5	5	5	4	4	3	5	5	3	4	3	3	5	3	4	3	3	5	4	3	3	4	2	3	2	4	2	3	3	4	1
3	3	2	4	2	3	3	2	2	2	1	4	3	3	3	3	4	3	3	3	3	3	2	2	4	3	3	3	3	3	4	3	3	3	3	3	4	4	2	3	4	2	5	2	2	4	3	4	2	3
2	5	2	1	5	5	2	5	5	5	5	1	5	4	5	2	5	4	5	4	4	4	5	5	1	4	5	1	1	2	3	3	2	3	1	3	3	3	3	5	3	1	1	1	5	2	5	2	5	1
1	5	2	2	4	4	3	4	4	5	5	1	6	2	6	1	2	2	6	3	4	6	3	4	2	4	3	1	3	2	4	4	4	4	2	3	2	3	2	4	5	3	3	1	2	1	5	1	2	3
5	5	3	2	4	3	3	3	4	5	4	1	3	7	3	6	2	7	4	2	5	4	3	5	4	3	4	5	4	5	4	3	1	5	5	2	5	4	2	3	4	3	4	2	3	1	2	5	4	4
3	5	5	1	4	5	4	4	4	5	3	2	2	4	3	4	2	4	5	2	5	1	3	4	5	3	3	5	4	5	4	3	3	4	4	2	4	2	2	5	3	4	1	3	5	5	2	5	5	3
3	5	4	1	4	4	4	3	4	4	4	1	5	3	5	1	4	3	6	2	5	5	4	5	4	4	4	3	2	3	5	5	5	5	2	4	5	4	4	2	5	3	2	1	3	2	4	4	3	1
4	5	4	1	4	5	4	5	5	5	5	1	6	2	6	1	5	1	6	5	2	6	3	4	4	4	4	3	3	2	4	4	5	4	1	3	4	4	3	5	5	1	3	1	4	1	4	3	3	1
4	5	3	1	4	4	3	4	4	4	4	1	4	6	4	3	5	4	6	6	6	6	4	4	3	4	4	3	3	3	4	4	5	4	1	4	4	4	2	4	4	1	1	2	4	2	4	3	4	1
4	5	3	1	4	4	5	3	4	3	3	1	2	4	2	2	2	3	3	3	5	3	3	3	2	3	4	3	3	3	4	4	4	3	2	3	4	4	3	4	3	1	3	1	4	2	5	2	4	1
4	5	5	1	2	4	5	3	5	4	5	1	6	3	5	2	5	4	2	3	2	3	4	4	3	3	5	3	4	4	4	3	5	5	4	2	5	5	3	4	5	5	1	3	4	3	5	4	5	3
3	5	4	1	4	3	3	3	4	2	4	1	4	5	5	1	4	3	4	5	3	4	4	4	5	4	4	4	2	3	4	4	4	3	2	4	4	3	4	4	4	2	3	2	3	4	3	4	3	2
3	5	4	2	4	4	4	3	4	4	4	1	5	4	5	3	5	3	5	5	3	5	3	3	4	3	3	3	2	3	3	3	4	4	2	3	4	4	1	5	4	2	2	1	3	4	2	4	3	1
4	5	4	1	4	3	4	3	4	4	4	4	6	3	6	1	3	2	6	3	2	4	4	4	3	3	4	2	2	4	4	2	3	4	2	2	4	2	4	4	4	3	2	3	3	2	4	4	4	1
4	5	3	1	4	5	3	4	5	5	5	1	5	4	5	3	3	4	5	2	5	5	4	4	3	4	4	2	1	2	4	5	4	5	3	4	4	3	4	5	5	4	2	1	5	2	3	2	3	2
3	5	3	1	4	3	4	4	3	4	4	1	6	4	5	2	5	5	5	5	5	4	3	4	3	4	4	2	4	2	4	4	4	4	3	3	4	4	5	4	4	2	2	1	3	1	4	2	5	2
4	5	3	1	4	4	5	3	5	4	4	2	5	2	5	2	3	4	5	4	4	5	4	3	4	5	3	5	2	4	3	4	3	3	4	5	3	4	3	3	4	2	2	5	2	3	3	4	5	1
2	5	2	2	4	4	4	4	4	4	4	1	4	6	4	2	5	4	6	5	6	6	4	4	1	4	4	2	2	2	3	4	3	4	2	3	4	4	3	4	5	1	1	1	4	2	4	2	5	2
4	4	2	1	2	3	5	5	5	4	5	2	5	5	6	3	7	2	2	2	2	2	5	5	4	5	5	5	5	4	5	4	5	5	3	4	5	4	2	5	5	1	1	1	5	3	4	4	4	3
4	5	3	1	5	5	4	4	4	5	5	1	5	2	6	1	4	1	5	6	3	6	5	5	4	3	5	4	5	4	5	4	5	4	4	3	5	4	3	4	4	2	1	5	2	4	3	4	4	1
4	5	2	1	4	3	3	3	4	3	4	1	4	5	3	3	3	4	3	3	5	3	3	4	3	3	3	3	4	2	3	3	3	5	2	2	5	2	4	4	3	1	5	3	4	1	3	1	3	1
2	4	2	2	4	2	2	2	4	4	4	2	5	6	5	5	3	6	5	5	5	5	2	3	3	5	4	2	3	2	4	4	2	3	2	2	3	3	2	4	4	4	2	2	2	2	3	3	4	4
2	5	4	1	5	4	4	3	4	4	4	1	5	3	6	2	4	2	5	4	2	6	4	5	2	4	4	1	4	2	4	4	3	4	2	4	4	4	4	4	5	4	1	2	3	3	2	4	4	3
4	5	4	1	4	5	2	5	5	5	5	1	6	6	5	6	3	7	5	3	6	5	4	5	5	4	5	5	4	5	5	4	4	5	5	5	5	4	2	5	3	2	1	3	2	4	2	5	4	1
3	5	4	1	4	4	5	4	4	4	5	1	3	6	5	2	3	3	4	2	5	2	4	5	3	3	4	3	4	3	5	3	4	4	3	3	4	3	2	3	5	2	2	3	2	2	4	4	3	1
3	5	3	1	4	4	5	4	4	5	4	1	6	3	6	2	6	3	6	4	3	6	5	4	3	3	5	2	2	3	4	4	4	4	2	3	4	3	4	4	5	1	2	2	5	2	3	3	4	1
3	5	3	2	5	5	4	4	4	5	5	1	4	4	4	1	2	4	4	4	5	4	3	3	3	4	3	3	3	3	3	4	3	3	4	3	4	3	1	5	3	3	1	3	5	2	2	4	4	3
3	5	3	2	3	3	4	3	4	3	3	1	4	3	4	2	6	4	4	4	5	4	4	4	3	3	3	3	4	3	3	3	4	4	3	3	4	3	3	4	5	4	3	2	3	3	3	4	3	1
4	4	3	1	4	4	4	3	4	4	5	1	6	5	5	2	3	6	4	4	6	4	4	4	5	4	4	3	4	3	4	5	3	4	2	4	4	4	1	2	2	3	1	2	4	2	2	5	4	2
4	5	2	1	3	2	3	1	2	4	4	1	2	6	2	2	2	6	2	2	6	2	4	4	2	5	4	2	1	1	4	4	4	3	2	1	2	3	2	4	4	1	3	3	5	2	4	1	4	1
3	5	4	1	4	3	4	2	3	4	4	1	4	3	4	1	2	2	5	2	3	3	3	4	4	3	3	4	3	4	3	2	4	4	2	3	3	2	4	2	5	4	1	2	2	3	4	4	3	1
1	4	3	3	5	3	4	4	4	4	4	2	2	5	2	2	2	5	4	3	5	3	3	4	3	3	4	2	4	3	3	4	2	4	3	3	4	3	4	5	3	4	4	3	4	3	2	5	2	2
4	5	3	1	4	4	3	4	5	4	4	1	4	3	6	2	5	2	6	3	5	6	3	4	4	4	4	3	4	4	4	4	4	5	2	4	5	3	3	5	4	1	1	1	4	1	5	3	2	1
2	5	1	1	4	4	2	4	4	3	4	1	6	4	5	2	4	4	5	6	6	5	4	4	2	4	4	2	2	2	4	4	4	4	3	4	2	5	4	2	3	2	1	1	2	1	4	4	4	1
4	5	5	2	4	3	2	4	2	3	4	1	2	5	2	5	4	6	2	3	5	2	3	5	4	4	3	4	5	4	3	5	3	5	4	3	4	2	3	3	2	2	1	1	4	1	4	4	5	3
3	4	2	3	4	4	3	3	4	4	3	2	4	4	4	2	5	5	3	5	4	4	4	4	2	4	3	3	1	2	2	4	3	4	2	3	2	3	3	4	3	1	1	1	3	1	4	2	5	2
4	3	4	1	5	4	4	4	4	4	5	1	5	3	5	4	6	4	5	5	5	4	3	3	3	4	4	4	3	3	4	4	4	4	2	3	2	3	4	3	3	3	3	3	3	3	5	3	4	3
3	4	4	2	5	4	5	3	4	4	3	2	7	6	7	2	6	6	7	6	5	7	2	4	4	5	3	5	4	5	4	5	3	3	3	5	4	5	5	4	2	4	5	2	2	2	2	4	4	3
3	5	3	2	5	4	3	2	4	4	3	1	4	6	4	4	4	5	4	4	5	4	4	4	4	3	3	3	3	3	3	3	3	3	3	2	2	3	2	4	2	5	1	3	3	4	4	3	3	2
4	5	3	2	4	4	4	3	4	5	4	1	5	3	5	2	3	2	5	3	3	5	3	4	4	4	5	2	5	3	4	3	3	4	3	2	5	3	3	3	4	2	3	2	4	2	4	4	4	3
3	5	5	1	4	5	4	5	5	4	3	1	4	5	5	1	3	2	3	1	3	3	4	5	4	4	4	4	5	4	4	4	3	4	4	3	5	4	3	2	4	2	1	2	4	4	4	4	5	2
4	5	3	1	5	3	4	4	4	5	5	1	4	2	4	5	2	5	5	3	5	5	3	4	4	3	4	3	2	4	4	4	4	4	3	3	3	3	4	2	4	3	1	2	2	2	2	5	3	2
3	4	3	1	2	4	2	3	4	4	4	1	5	5	3	2	3	5	5	3	5	5	3	4	2	4	4	2	2	2	2	4	3	4	1	3	3	3	4	5	2	2	4	2	5	2	2	3	1	2
4	4	4	1	4	4	4	3	4	4	4	1	5	5	5	3	3	3	5	4	6	4	3	4	3	2	4	3	4	2	4	4	4	4	3	4	4	3	3	5	4	2	3	2	5	2	3	4	2	2
4	5	4	1	5	5	4	4	5	5	5	1	2	5	2	2	2	2	5	4	5	4	3	5	2	5	3	3	2	2	3	5	2	4	3	2	3	4	3	4	5	2	1	1	5	3	4	1	4	1
3	5	2	3	4	4	2	3	4	5	4	1	5	4	5	6	4	5	5	5	5	5	3	4	1	4	4	3	2	2	2	4	2	3	2	4	4	4	3	4	5	3	4	2	5	2	4	4	3	2
4	5	5	1	5	4	5	4	4	5	5	1	5	2	5	1	3	2	6	4	6	6	5	4	4	4	4	4	4	5	4	4	4	4	3	4	5	4	4	4	4	3	2	2	4	3	5	5	5	1
5	5	5	1	1	5	5	5	5	5	5	1	7	1	7	7	4	4	7	7	4	6	5	5	3	3	3	3	3	3	5	4	3	4	3	4	4	3	5	5	5	4	1	3	5	1	5	5	5	2
3	5	4	1	5	4	3	4	5	5	4	1	4	1	5	1	6	1	5	5	2	6	4	4	3	3	5	2	1	2	4	4	4	4	1	5	5	4	5	3	3	2	2	2	5	3	3	4	3	1
4	4	3	1	4	4	3	3	4	4	4	1	6	4	6	4	5	4	6	5	4	6	4	3	3	3	5	3	4	3	4	4	3	4	2	4	4	4	4	4	4	1	2	2	4	1	4	2	4	1
2	5	3	2	3	4	2	3	4	4	4	1	5	6	6	4	5	5	4	3	6	4	2	4	3	4	3	2	2	3	4	5	2	4	2	3	4	4	3	2	5	2	4	1	2	4	4	2	1	1
4	4	4	2	5	5	5	4	4	5	4	1	1	5	1	5	6	1	4	3	2	2	4	4	4	5	4	5	3	5	5	4	5	3	2	3	4	4	4	2	4	2	1	4	2	4	1	4	4	4
4	4	3	1	3	3	1	3	3	3	4	1	5	5	5	6	7	2	6	5	7	5	4	4	4	5	4	3	3	3	4	4	2	4	2	4	4	4	3	3	4	2	2	1	2	4	5	2	4	1
3	5	3	1	4	4	3	4	4	4	5	1	5	2	5	2	6	2	6	5	2	6	4	4	2	3	4	2	1	2	4	4	4	4	2	4	3	4	5	2	5	1	4	1	2	2	4	2	3	1
4	5	4	1	5	5	5	3	5	5	5	1	6	4	5	1	7	1	7	7	4	6	4	5	5	4	5	5	5	5	5	4	5	5	5	5	5	5	4	3	5	1	2	4	3	3	4	4	4	1
2	5	3	2	4	4	4	3	3	3	4	1	5	1	5	1	4	1	6	5	1	5	5	4	4	4	5	4	3	3	3	3	4	3	3	3	4	2	4	3	5	4	3	4	4	3	3	4	2	2
3	5	3	2	4	5	4	3	4	3	4	1	3	2	2	1	6	5	7	7	3	7	4	5	4	3	4	2	2	2	3	2	4	3	3	2	4	2	2	5	4	1	4	1	5	4	2	4	4	2
3	4	4	1	4	3	4	4	4	5	4	2	1	3	1	1	2	4	5	5	4	2	4	4	4	3	4	4	1	2	4	4	5	4	2	3	2	2	4	2	4	4	1	1	2	4	4	3	3	2
3	5	3	1	5	4	4	4	5	5	4	1	5	4	4	1	5	4	5	5	5	5	4	5	3	5	4	2	3	2	4	4	4	4	2	4	5	3	3	4	3	2	1	2	5	2	4	3	5	1
4	4	4	2	3	3	4	3	4	4	4	1	6	2	6	1	3	2	6	5	2	6	3	4	4	2	3	4	3	2	4	3	4	4	2	3	5	3	3	2	5	3	3	1	4	3	3	4	5	2
4	4	5	1	4	3	2	4	4	4	4	1	2	3	7	2	5	5	6	5	6	6	4	5	4	2	4	2	3	3	3	4	3	4	3	4	4	2	4	4	4	4	2	2	2	3	3	2	5	2
4	5	4	1	4	4	5	4	5	4	5	1	5	3	4	1	2	3	5	2	6	3	4	5	3	4	4	3	5	4	4	5	4	5	2	3	4	4	3	1	5	2	1	1	4	1	4	5	2	1
3	5	2	1	4	4	4	4	4	3	4	1	6	5	6	2	3	5	7	6	5	7	3	4	3	5	3	2	1	2	4	5	3	4	2	3	4	3	3	2	4	5	1	3	4	2	3	4	2	2
2	5	4	1	4	4	5	4	5	5	5	1	7	2	5	1	2	1	7	3	2	7	3	4	4	5	3	2	4	2	3	4	3	4	2	3	4	3	5	4	4	5	1	4	2	1	2	4	4	2
4	5	5	1	5	4	2	2	4	5	4	1	2	5	2	5	2	4	1	2	5	1	3	5	5	2	3	5	5	5	4	2	4	5	5	3	2	1	2	4	5	4	2	2	4	5	2	5	3	2
3	5	4	1	4	3	4	3	4	3	4	1	4	3	4	5	3	2	4	2	2	4	3	3	4	4	4	4	2	3	4	3	4	4	5	3	4	3	4	3	5	3	5	2	3	3	2	4	3	3
2	5	3	1	5	4	3	4	4	4	4	1	5	5	3	1	6	1	6	3	1	3	4	5	2	4	4	2	4	1	3	5	5	5	1	4	4	4	3	3	4	2	1	1	3	1	5	1	4	1
3	4	4	2	4	2	1	3	3	2	3	2	4	2	5	3	5	4	5	3	5	5	2	3	2	3	4	3	4	3	4	4	3	4	2	2	2	3	3	2	4	3	1	3	2	3	3	4	5	3
4	5	3	1	4	3	3	2	4	4	3	1	3	6	3	1	2	5	4	5	3	5	3	4	3	2	3	3	2	2	4	3	2	2	1	2	4	2	5	3	4	1	3	2	2	3	4	2	4	1
5	4	4	2	5	4	4	4	3	4	3	1	6	5	6	2	6	3	4	6	4	5	4	2	3	2	3	2	3	4	1	4	3	3	2	3	4	3	1	4	2	3	1	1	1	5	4	2	3	3
4	5	2	1	3	4	5	3	4	5	4	2	5	6	5	2	4	3	4	6	5	4	3	2	1	4	5	2	4	2	3	4	4	4	1	3	4	3	2	4	3	2	4	1	4	2	4	1	3	3
3	4	4	1	4	3	3	3	4	4	4	1	5	3	6	2	2	2	6	3	2	6	5	4	2	3	4	3	2	3	4	3	5	4	3	4	4	3	3	3	3	4	2	3	2	3	2	5	2	2
4	5	3	1	5	4	4	3	4	4	4	1	4	2	3	1	3	1	5	5	3	5	4	3	3	4	4	3	3	3	4	4	4	3	3	4	4	3	3	5	4	3	2	2	5	5	5	4	3	2
4	5	4	2	5	4	2	3	4	4	4	2	6	5	3	2	2	4	5	3	2	3	3	4	1	4	3	2	4	3	4	4	5	5	3	4	4	2	3	3	5	2	2	2	1	2	4	4	2	3
3	5	2	2	3	3	4	3	4	4	3	1	6	3	6	1	5	2	5	4	2	4	4	5	3	3	4	3	5	3	4	4	4	5	4	3	5	3	5	2	5	2	1	2	5	1	4	2	5	1
4	5	4	2	4	2	5	3	3	4	3	1	3	5	2	4	2	2	3	3	2	2	3	5	5	4	5	5	3	5	5	4	3	4	5	4	4	4	1	5	4	1	3	3	2	4	2	5	4	4
5	5	5	1	4	4	4	3	4	4	4	1	6	5	6	2	4	4	5	3	2	4	4	5	5	3	3	4	2	4	4	4	3	4	5	3	5	2	4	3	4	4	3	2	2	4	2	5	4	4
4	4	4	1	4	5	4	3	4	5	5	1	4	2	3	2	2	3	2	3	4	4	4	4	4	3	4	4	3	3	4	3	4	4	2	3	3	4	4	3	5	2	4	3	5	2	3	4	2	1
3	5	2	1	5	3	4	4	5	4	4	1	7	5	7	4	1	4	1	1	4	1	4	4	3	4	4	2	2	1	4	4	2	3	2	4	2	2	5	3	3	3	1	2	4	1	4	1	4	2
3	5	2	1	5	4	4	4	5	5	4	1	5	5	5	1	3	2	3	5	6	1	4	4	5	5	4	4	3	3	3	4	3	4	3	3	3	4	3	4	3	2	5	2	5	3	2	4	5	3
4	4	5	1	4	4	4	4	4	3	5	1	5	2	5	2	5	2	4	2	3	5	4	4	4	3	4	4	2	3	4	4	4	4	2	3	5	3	4	2	5	3	3	2	3	2	4	4	3	1
4	5	2	1	5	5	5	5	4	5	5	1	4	5	4	1	5	5	5	6	7	5	4	4	5	4	5	2	3	3	4	4	4	4	2	3	2	3	3	5	5	2	3	1	5	2	5	3	5	1
3	5	4	1	4	4	5	4	4	4	4	1	5	3	4	1	5	3	5	3	4	4	4	4	2	4	4	1	2	2	4	4	5	3	1	3	4	5	1	5	4	1	3	2	4	1	4	2	4	1
3	5	4	1	5	4	4	3	4	4	4	1	4	4	5	2	6	5	5	5	5	5	4	5	4	3	4	3	4	2	4	4	3	5	3	3	5	4	2	3	3	4	2	2	4	4	3	4	4	2
5	5	5	1	5	5	5	5	5	5	5	1	4	5	3	2	4	3	4	5	6	5	3	5	3	2	3	4	4	3	4	3	2	4	2	2	5	3	3	3	5	2	2	2	3	2	2	4	4	1
3	5	2	2	4	4	3	4	4	4	3	1	6	3	6	2	5	4	5	6	5	6	4	3	3	4	4	2	1	3	3	3	4	4	2	3	2	4	3	4	3	4	2	1	2	3	4	2	4	1
3	5	3	1	4	4	5	3	4	4	4	1	5	2	5	1	4	2	5	4	3	5	3	5	4	4	4	3	2	3	4	4	4	5	2	3	3	3	3	5	5	2	5	1	5	2	4	4	4	1
4	5	4	1	5	3	4	2	4	4	4	1	3	5	5	2	5	6	5	4	5	4	3	4	4	4	4	3	2	2	3	4	4	3	1	2	5	3	4	4	4	1	2	1	5	5	5	4	1	1
3	5	4	1	5	4	5	3	4	4	4	1	5	2	5	1	1	2	5	5	6	3	5	4	4	3	3	2	4	1	4	3	4	4	3	2	4	2	4	2	5	5	2	2	1	4	4	4	5	5
4	5	4	1	5	3	3	2	4	3	4	1	1	6	2	1	2	3	3	2	5	5	4	4	3	5	5	2	3	4	4	4	5	4	2	3	5	4	2	3	5	4	3	2	3	1	4	4	5	2
4	5	4	2	4	5	3	4	4	4	3	1	6	5	5	1	5	4	5	5	4	5	4	4	4	3	4	3	2	2	4	4	4	3	3	3	4	3	3	4	4	4	3	2	4	3	4	3	3	2
2	4	1	3	4	5	3	5	5	4	5	4	6	4	6	2	6	6	6	6	6	6	3	4	1	4	4	2	2	1	2	3	2	5	2	3	4	3	4	3	4	5	1	2	2	1	4	2	3	3
3	5	3	2	4	3	3	4	3	4	5	1	4	4	5	2	4	3	6	6	4	6	3	2	3	5	4	2	2	2	2	5	4	2	2	3	3	4	4	3	4	4	1	1	3	2	2	4	4	1
3	5	3	1	5	5	4	5	5	5	5	1	4	6	4	1	5	7	4	4	3	4	5	3	4	5	5	4	3	3	4	4	3	3	2	4	3	5	1	5	4	2	3	2	5	1	4	5	2	1
3	3	2	4	3	2	4	3	4	3	3	3	2	3	3	5	3	3	3	3	3	3	3	3	3	3	3	3	3	3	3	4	4	3	3	2	3	3	3	3	3	3	4	3	3	3	3	3	3	3
2	5	3	1	4	5	5	4	5	5	5	1	5	2	6	4	6	4	6	4	4	6	3	3	4	4	4	3	3	2	3	4	5	4	2	3	3	4	2	5	3	2	4	1	5	3	4	4	5	1
4	4	2	3	5	4	4	3	4	4	3	2	3	5	3	1	4	4	1	6	3	3	3	4	4	4	3	2	2	2	4	4	4	2	2	3	2	4	4	3	4	2	4	1	4	3	3	4	4	1
3	5	3	2	4	4	4	2	2	5	4	2	6	6	6	1	2	3	6	6	6	6	3	5	3	4	4	3	3	2	3	4	3	5	3	1	5	2	2	5	5	2	1	4	4	3	3	1	3	2
3	5	3	2	4	3	5	4	5	4	4	1	5	3	5	1	4	1	5	6	1	6	5	4	2	4	5	2	1	3	4	4	3	4	3	4	5	4	2	5	4	4	2	3	4	2	4	3	5	1
4	4	4	1	2	2	3	2	2	2	3	1	2	4	2	2	2	3	2	2	3	2	3	4	4	3	3	5	4	4	4	3	3	3	4	3	4	3	2	4	4	2	1	2	4	3	2	5	5	2
1	5	1	4	5	5	3	3	4	4	5	1	1	6	7	1	1	2	4	5	5	5	2	3	1	5	4	2	1	1	3	5	2	4	1	5	1	5	1	4	3	1	5	1	1	3	3	1	5	1
4	5	4	1	4	3	5	3	4	4	4	1	7	2	7	1	3	1	7	6	3	6	4	4	4	5	4	3	4	4	4	5	4	4	3	4	4	4	2	5	5	1	1	1	4	4	4	4	2	1
5	5	3	1	5	4	5	5	5	4	4	1	5	5	5	1	6	2	6	4	4	6	3	4	4	4	4	3	4	4	4	4	5	4	3	3	5	4	3	4	5	1	1	1	4	2	4	3	5	2
2	3	2	2	3	3	2	3	3	3	4	2	6	4	5	4	5	3	7	7	6	4	3	2	1	4	4	2	1	2	3	3	4	2	2	2	2	4	3	3	3	4	2	1	2	1	5	1	2	1
4	5	3	2	4	3	3	4	4	4	5	1	2	5	2	2	5	5	6	5	6	6	3	4	4	4	3	2	3	3	4	4	4	4	4	4	4	5	3	4	4	3	2	3	3	3	3	4	5	2
4	5	3	1	4	4	5	4	4	4	4	1	5	5	5	5	5	5	6	6	5	5	4	5	4	4	4	4	4	3	4	4	3	4	3	3	4	4	4	4	5	3	1	1	3	3	3	4	4	2
3	4	3	1	4	4	4	4	4	4	4	2	6	2	6	5	5	2	5	2	2	5	4	4	5	4	4	3	2	3	3	4	3	3	3	3	2	4	2	4	3	5	1	1	5	3	2	4	2	2
3	5	4	1	4	4	4	3	4	4	4	1	4	3	4	2	5	2	5	5	2	5	3	4	3	4	3	3	2	4	4	4	4	4	2	3	2	4	4	3	5	1	3	2	5	3	4	4	2	2
4	5	4	1	5	5	3	5	5	5	5	1	4	6	4	2	5	6	5	4	5	4	4	5	5	5	5	4	4	4	4	5	4	5	2	5	5	4	2	3	3	2	1	1	4	4	3	5	4	3
4	5	4	1	4	4	5	3	3	4	3	2	1	3	1	1	3	1	5	3	2	5	4	4	3	3	4	4	1	4	4	3	4	4	3	4	3	3	4	2	5	4	3	2	1	3	2	5	5	1
4	4	4	2	4	5	4	3	4	4	4	1	6	4	6	1	6	5	6	6	6	6	4	4	3	4	4	3	4	3	3	4	2	4	2	4	4	4	3	2	5	2	1	1	4	3	4	2	4	2
4	5	3	1	5	5	5	5	5	5	5	1	6	4	6	2	4	5	6	5	6	6	4	4	2	4	4	2	2	1	4	5	4	5	2	5	3	5	5	3	4	4	1	1	3	1	4	4	5	3
4	5	3	1	4	4	5	4	4	4	4	1	5	3	5	1	5	4	5	5	3	5	4	5	4	4	5	4	4	3	4	4	4	5	4	4	5	3	4	3	4	3	2	2	5	2	4	4	2	1
1	1	3	1	3	4	5	4	4	4	4	1	5	4	5	1	3	4	6	5	6	5	5	5	4	5	5	4	4	4	5	5	5	4	3	5	5	5	3	4	5	2	1	1	5	4	5	5	4	2
4	5	5	1	3	5	5	3	5	4	4	1	5	4	4	6	5	4	5	4	3	5	4	4	2	4	5	3	2	3	4	4	4	4	3	4	3	4	5	5	5	1	1	2	5	4	5	5	5	1
4	4	4	1	3	4	5	4	3	4	5	1	5	4	6	3	5	2	6	6	2	6	4	4	3	4	4	3	3	3	4	4	3	5	2	4	3	4	3	4	2	2	1	2	4	2	4	3	4	1
4	4	3	2	4	4	4	4	4	3	4	2	6	4	6	2	3	3	6	2	5	5	4	3	4	3	4	5	4	5	4	3	2	3	4	3	4	3	2	4	2	1	2	3	4	3	4	5	2	1
5	5	2	1	4	4	2	3	4	3	2	2	2	5	5	4	3	6	3	4	5	3	4	4	3	3	5	2	4	2	4	2	3	5	3	3	4	2	4	5	4	3	2	2	2	3	3	3	3	3
4	4	3	2	4	4	4	4	4	4	4	1	6	6	6	6	6	5	5	6	5	5	4	4	4	4	4	4	5	4	4	2	4	4	4	4	4	4	3	4	4	2	2	2	4	3	4	4	4	4
3	5	4	1	5	5	3	4	4	5	5	1	5	1	5	1	3	1	4	5	2	4	4	5	3	4	4	4	3	4	4	4	4	5	2	4	3	4	3	2	4	2	1	1	1	4	3	3	5	2
3	5	2	1	4	5	5	3	5	5	4	1	5	2	6	1	5	2	5	6	3	6	3	5	3	4	4	2	1	2	4	4	3	4	2	3	4	4	3	5	3	3	1	1	4	1	5	2	4	1
2	5	1	1	5	5	4	4	5	4	5	1	6	1	6	1	5	1	5	5	1	5	4	4	3	5	4	3	4	2	4	5	5	5	1	4	5	5	4	5	5	1	3	1	5	1	4	1	4	1
3	2	3	3	4	3	2	3	3	2	2	3	5	5	2	4	3	5	5	4	3	4	4	4	3	2	4	3	3	3	4	3	3	2	3	2	3	3	2	4	2	3	3	2	4	2	3	3	2	3
1	3	2	2	3	4	4	3	4	3	3	3	1	2	3	4	5	6	7	6	5	4	1	1	2	2	3	3	4	4	2	3	4	5	4	3	2	1	1	2	3	4	5	4	3	2	1	2	3	4
5	5	3	1	4	4	5	4	4	4	5	1	4	5	5	5	6	4	5	4	5	5	3	4	4	4	4	2	4	3	3	4	5	5	2	3	4	4	3	2	3	3	1	2	2	3	4	4	4	1
2	4	3	2	4	3	3	2	4	4	4	1	4	6	2	1	6	5	5	4	5	5	2	5	2	4	2	1	5	1	3	3	2	4	3	1	3	3	4	2	4	2	1	2	2	2	4	4	4	3
3	2	3	2	2	3	3	2	2	3	4	3	4	4	3	3	4	3	5	4	3	4	4	3	3	3	2	3	2	3	3	2	4	3	3	3	2	4	4	3	2	3	3	2	3	3	2	3	3	3
2	5	3	1	4	4	2	3	5	4	4	1	1	1	7	1	6	3	5	4	6	7	4	4	2	4	4	2	4	2	5	5	4	5	2	3	4	4	3	2	5	4	5	4	2	3	4	2	3	1
3	3	3	1	4	4	4	3	3	4	4	1	4	5	4	4	3	4	3	3	3	3	4	4	3	4	3	4	4	3	3	3	4	4	2	2	4	3	4	4	3	2	1	1	4	1	4	5	3	3
4	5	3	1	5	4	5	5	5	4	5	1	4	2	5	2	5	3	5	5	3	6	4	4	3	4	4	5	4	4	4	3	4	5	3	4	5	4	3	1	4	2	1	1	2	5	4	4	5	1
4	3	4	3	4	4	3	4	4	4	4	3	6	5	6	5	5	5	5	5	3	5	3	3	4	3	4	4	3	4	4	3	4	4	3	4	4	4	4	3	4	4	1	4	3	4	3	3	4	3
3	5	3	1	4	4	5	3	3	3	4	1	2	2	2	3	3	2	4	4	4	4	4	4	4	4	4	4	2	4	4	5	3	3	3	3	2	3	2	3	3	2	3	2	4	3	4	4	2	2
4	5	4	1	4	4	4	3	4	4	4	1	4	4	3	3	3	2	4	4	3	4	3	4	4	4	4	3	2	4	4	5	5	4	2	3	2	3	3	4	4	1	2	1	4	2	4	4	2	1
4	4	3	4	3	3	4	3	4	4	5	1	6	5	5	6	5	4	4	5	4	4	4	4	4	3	3	3	2	2	4	3	4	4	5	4	3	3	5	5	5	3	1	1	4	3	4	3	4	3
3	5	3	1	4	5	4	5	5	5	5	1	1	3	7	1	6	1	7	5	2	7	4	5	2	4	5	3	2	2	5	5	5	5	2	4	2	4	4	5	2	1	1	1	5	1	5	2	5	1
2	4	2	3	2	3	3	3	4	3	2	3	6	6	5	3	5	5	6	6	5	6	3	3	2	4	4	3	2	2	2	4	1	2	2	4	4	4	4	1	5	2	2	1	2	2	4	1	4	1
[truncated: 44 more columns]
