# Supplementary material for: Validation of the German Emotional Contagion Scale and development of a mimicry brief version
Source: PLoS One. 2025 Sep 9;20(9):e0331953. doi: 10.1371/journal.pone.0331953 (PMC12419621; doi:10.1371/journal.pone.0331953)
Supplement: S1 File — Study 1 CFA results with the DWLS estimation method. S2. Results for an ECS version including items 06, 09, and 12. S3. Data Study 1. S4. Data Study 2. S5. Data Study 3. S6. ECS items.S7. Power analyses.S8. CCCs study 2. S9. CCCs study 3. (ZIP) [file pone.0331953.s001.zip › Supporting Information/S4 - data study 2.xlsx]

## Sheet: empCARE_00-ecs2_missings in rel
ECS_01_t0	ECS_02_t0	ECS_03_t0	ECS_04_t0	ECS_05_t0	ECS_06_t0	ECS_07_t0	ECS_08_t0	ECS_09_t0	ECS_10_t0	ECS_11_t0	ECS_12_t0	ECS_13_t0	ECS_14_t0	ECS_15_t0	HEX_01_t0	HEX_02_t0	HEX_03_t0	HEX_04_t0	HEX_05_t0	HEX_06_t0	HEX_07_t0	HEX_08_t0	HEX_09_t0	HEX_10_t0	HEX_11_t0	HEX_12_t0	HEX_13_t0	HEX_14_t0	HEX_15_t0	HEX_16_t0	HEX_17_t0	HEX_18_t0	HEX_19_t0	HEX_20_t0	HEX_21_t0	HEX_22_t0	HEX_23_t0	HEX_24_t0	HEX_25_t0	HEX_26_t0	HEX_27_t0	HEX_28_t0	HEX_29_t0	HEX_30_t0	HEX_31_t0	HEX_32_t0	HEX_33_t0	HEX_34_t0	HEX_35_t0
0	1	4	1	0	3	1	0	3	1	3	4	3	0	0	3	5	2	5	1	5	4	4	2	1	1	3	4	2	2	3	3	3	5	4	3	4	2	4	2	1	2	2	2	4	2	1	1	3	2
0	1	2	2	0	3	1	2	3	1	2	3	1	0	0	5	4	3	4	1	5	3	4	2	1	2	3	1	2	5	4	1	4	3	2	1	2	1	1	1	1	2	2	2	1	3	2	4	3	1
1	2	3	0	0	4	1	1	3	0	3	4	1	4	0	1	5	4	5	1	5	5	5	4	1	2	1	5	2	2	5	2	2	2	1	1	3	1	1	5	1	5	3	1	1	3	1	4	5	2
0	1	2	2	1	3	1	3	2	3	1	3	1	2	0	3	3	4	4	1	4	4	3	2	1	2	2	3	3	2	4	4	3	2	4	1	3	2	1	2	2	4	1	2	1	3	1	4	4	2
2	3	2	2	1	4	1	2	3	3	2	3	3	4	0	2	3	3	4	2	4	4	5	4	3	3	3	3	2	4	4	2	2	3	3	3	3	2	4	3	3	3	3	2	2	3	2	4	4	4
2	3	3	2	0	1	0	3	2	1	3	3	1	3	0	1	1	3	4	1	2	5	4	3	2	3	1	3	2	3	5	2	4	2	3	2	4	2	1	5	2	3	2	2	1	1	1	3	4	2
1	3	3	3	2	3	3	2	3	3	4	3	2	3	0	5	4	3	4	4	5	3	3	2	2	3	3	1	1	3	3	4	5	5	3	2	4	3	3	1	1	2	3	3	4	3	3	2	3	2
1	3	3	2	0	4	1	2	4	1	3	4	4	4	0	5	3	1	3	2	1	4	5	5	2	5	1	3	1	5	5	3	3	4	4	3	4	3	3	1	3	2	1	4	3	2	1	3	4	1
2	2	3	3	0	3	3	3	3	2	2	3	2	1	0	3	4	2	4	2	4	4	5	2	3	5	3	1	2	1	5	2	3	3	2	1	4	4	1	2	1	2	3	3	2	4	1	3	5	1
0	3	4	3	2	4	3	3	4	1	4	4	1	0	0	5	4	4	4	3	4	2	4	3	2	4	1	2	1	3	5	3	4	4	4	1	4	3	3	1	2	4	2	2	2	4	1	2	3	2
1	2	4	2	0	3	3	2	3	2	4	4	2	1	0	5	3	2	4	4	3	5	4	3	3	4	1	4	2	2	2	4	4	2	2	2	4	3	2	4	3	3	3	3	3	3	2	3	2	3
1	4	4	1	2	4	3	2	4	3	4	4	1	2	0	1	2	2	5	1	5	4	3	2	4	2	3	5	2	1	5	3	4	2	4	1	5	2	3	2	3	2	2	4	1	4	2	5	4	5
1	3	4	2	0	4	3	2	3	2	4	4	2	1	0	3	5	2	4	3	5	5	5	3	1	3	2	4	1	4	3	3	2	3	1	1	4	1	3	2	1	1	1	3	2	1	1	3	5	2
1	3	3	2	0	3	2	3	3	2	3	3	2	1	0	1	4	2	4	2	3	4	4	3	2	4	3	2	2	2	5	4	2	3	2	2	4	2	2	5	1	2	2	3	2	2	2	3	4	2
1	3	3	2	1	3	3	4	4	3	3	4	3	0	0	1	3	3	4	2	3	4	5	3	4	3	4	5	2	2	4	3	2	4	3	#NULL!	4	2	2	3	2	2	4	3	2	2	2	3	4	2
2	4	4	1	0	4	1	3	4	1	4	4	3	4	0	1	4	3	4	1	3	5	4	2	2	3	2	4	1	2	5	4	5	3	2	1	5	1	2	5	1	5	3	3	4	3	1	2	4	1
1	3	2	2	0	3	2	2	3	2	4	4	0	3	0	4	5	3	4	4	5	4	5	3	2	3	1	3	2	3	4	4	3	4	2	1	5	2	1	2	2	3	2	3	3	3	2	3	3	2
2	3	4	2	1	3	2	1	3	2	4	3	1	2	0	1	4	3	5	2	4	5	3	2	1	1	5	5	3	4	5	4	4	2	2	1	5	2	3	4	3	3	1	2	2	2	1	4	3	4
0	2	2	2	0	1	1	1	1	1	2	3	1	0	0	3	3	2	3	2	4	5	4	4	2	3	2	3	4	3	4	2	2	4	2	2	3	2	2	1	2	4	3	4	1	1	3	4	4	2
1	2	3	1	0	3	1	0	2	2	3	4	2	2	0	1	4	4	5	1	5	5	3	5	2	3	3	5	2	4	3	5	3	3	4	3	5	3	3	5	4	2	2	3	2	1	3	2	3	1
2	3	3	2	1	3	1	2	2	2	3	2	2	3	0	4	5	2	2	2	3	4	4	4	2	2	1	1	2	1	5	2	2	2	2	1	4	2	2	2	2	2	4	2	2	2	1	3	4	2
0	1	3	2	0	4	2	3	4	4	3	4	3	2	0	5	4	3	4	1	5	4	4	1	3	4	3	3	3	4	5	4	3	4	4	3	3	1	1	1	3	2	3	3	1	3	1	3	4	1
2	2	3	1	0	3	1	1	3	0	3	3	1	2	0	4	4	2	4	1	4	2	5	2	2	2	2	1	2	1	4	4	4	3	5	1	4	3	1	1	2	2	2	4	3	3	1	4	4	4
2	1	4	4	2	3	3	4	4	3	4	4	2	4	0	2	5	3	4	3	4	4	4	3	4	3	3	4	2	3	2	3	2	3	2	1	4	4	3	1	2	5	1	5	4	3	2	3	3	2
2	3	4	3	2	4	2	2	4	3	4	3	3	4	0	1	5	3	3	1	2	2	5	5	1	4	1	1	2	4	5	4	3	3	4	1	5	5	3	1	1	2	1	3	2	1	1	3	4	1
1	3	3	0	0	3	1	0	2	1	4	4	1	2	0	2	3	4	5	2	3	4	5	3	4	5	1	1	2	4	5	4	2	4	3	1	3	1	2	1	2	4	2	3	3	4	2	4	3	2
2	3	3	0	0	4	1	3	4	2	3	4	2	4	0	5	2	3	4	1	2	4	4	2	2	4	2	5	2	3	5	3	1	4	4	1	3	2	1	4	2	1	3	3	2	4	1	3	3	3
0	4	4	3	0	3	3	2	1	1	3	4	2	4	0	1	2	3	4	1	3	4	3	3	4	4	1	2	2	2	5	4	2	4	2	1	4	2	2	5	3	3	2	3	2	4	2	4	3	2
0	4	4	1	0	3	0	2	2	0	4	3	0	0	0	5	2	1	4	1	5	3	5	5	1	2	1	4	2	4	5	2	4	1	1	4	5	1	1	1	1	2	2	2	1	2	1	2	4	3
0	3	3	2	0	4	3	3	4	2	3	4	2	1	0	2	3	3	4	4	2	5	4	3	3	2	1	5	2	4	3	4	3	2	3	1	4	2	2	4	2	2	2	3	2	1	2	3	4	3
0	4	4	0	0	4	0	1	4	1	4	4	0	3	0	4	2	2	3	1	2	4	3	4	1	3	1	5	3	5	5	1	5	2	2	1	4	1	4	2	2	2	2	1	3	2	1	2	3	3
0	3	4	1	0	3	1	3	4	3	4	4	3	2	0	1	4	2	4	1	5	5	5	2	2	5	2	5	2	1	4	4	2	2	3	1	4	2	1	1	2	3	1	3	2	2	2	4	4	3
1	4	4	4	0	4	1	1	3	1	4	4	0	2	0	1	4	3	4	1	5	5	5	3	2	1	3	3	2	2	5	3	3	1	2	1	5	2	2	5	1	3	1	1	1	1	4	3	3	4
1	3	3	4	0	3	3	3	4	3	4	4	2	4	0	1	2	2	4	1	5	1	5	2	4	4	1	4	1	2	5	4	5	4	3	1	4	1	3	4	3	4	2	2	3	4	1	4	4	1
2	1	2	1	0	3	1	2	3	1	1	4	0	2	0	2	5	1	4	2	3	5	4	2	2	1	2	5	1	4	4	5	2	2	2	1	3	2	1	5	1	2	2	4	4	2	1	2	4	2
1	3	3	1	0	3	1	2	4	1	4	4	2	2	0	3	4	4	5	1	4	3	2	2	2	1	1	4	2	3	5	4	4	5	3	1	5	3	1	4	1	4	2	3	2	4	1	4	3	4
0	3	3	1	1	3	3	1	3	3	4	3	3	2	0	5	4	2	3	3	5	4	4	4	2	2	3	4	4	2	2	4	4	3	3	1	3	1	3	1	2	4	1	1	3	3	1	3	4	4
2	3	3	1	0	3	0	2	3	1	4	3	0	4	0	2	4	2	4	2	5	5	5	4	2	4	1	5	1	4	2	4	4	3	2	1	4	3	1	4	1	4	2	4	1	1	1	2	3	2
2	3	3	2	2	3	2	3	3	3	4	4	2	-99	0	3	3	2	5	2	2	4	4	1	1	4	1	2	2	2	4	4	4	5	4	1	3	4	1	3	1	4	4	4	1	3	3	4	4	2
0	3	3	2	0	4	1	2	4	3	4	4	1	0	0	3	4	3	4	2	3	2	3	2	3	2	5	1	4	3	4	5	3	3	3	2	4	4	2	5	3	2	2	3	2	3	1	2	3	2
2	3	4	3	0	4	2	3	3	3	4	4	3	2	0	5	3	2	5	1	2	5	5	2	1	2	1	2	1	3	5	4	2	5	2	1	4	4	1	4	4	3	2	2	4	4	1	4	5	4
2	3	3	0	0	2	1	2	4	1	4	4	0	4	0	2	5	3	5	1	5	4	3	1	1	1	1	3	1	1	3	3	2	1	3	1	5	2	2	5	1	5	1	2	1	1	1	5	4	3
2	3	3	3	2	3	3	3	4	3	4	4	1	4	0	4	4	3	5	1	4	5	5	4	1	2	5	2	2	4	5	5	5	3	3	1	5	4	1	1	1	4	1	3	1	1	1	2	4	3
2	4	3	3	0	4	1	2	4	2	4	4	0	4	0	1	4	2	4	3	5	5	3	4	1	3	1	3	1	5	5	5	3	4	3	2	5	2	2	3	1	4	3	2	1	1	1	2	4	4
0	3	4	1	0	4	1	1	3	3	3	1	0	1	0	3	1	2	4	1	5	5	2	2	1	2	1	5	4	4	5	3	4	5	4	1	5	1	1	5	5	4	3	1	1	3	3	3	4	4
2	3	4	1	0	3	1	1	3	1	3	3	2	1	0	3	5	2	4	2	2	4	4	2	2	2	2	4	2	2	4	3	3	2	2	1	5	3	1	4	2	2	1	2	2	2	2	4	3	2
1	4	4	4	0	4	1	3	4	1	4	4	1	1	0	3	4	3	4	1	1	4	3	2	2	4	1	4	1	3	3	4	3	3	3	1	4	3	2	4	2	2	2	3	2	3	2	3	4	2
3	4	4	3	3	4	4	4	4	3	4	4	3	4	0	1	5	3	4	1	5	3	5	1	3	5	5	5	3	3	2	5	3	3	5	5	5	2	5	5	2	2	2	2	1	4	4	3	2	4
2	3	4	0	1	4	2	0	4	1	4	4	2	2	0	3	5	4	5	1	5	3	4	3	1	2	1	3	2	1	5	3	5	4	3	1	5	2	1	5	2	3	2	1	2	3	2	2	4	3
3	1	4	4	1	4	4	3	4	4	4	4	4	4	0	1	5	5	4	1	5	3	5	1	1	5	1	5	1	3	5	4	5	5	5	1	4	5	1	2	1	2	1	1	1	5	1	2	4	1
4	3	3	3	0	4	2	3	4	3	4	4	3	4	0	3	3	2	4	1	5	4	2	4	2	2	1	1	4	2	5	4	4	3	2	1	4	5	1	4	2	4	2	4	1	4	2	3	2	2
2	3	4	2	0	3	2	2	2	1	3	3	1	3	0	4	4	3	4	3	5	2	4	3	2	3	2	1	3	3	5	2	3	4	3	2	4	3	2	3	1	4	2	2	2	4	1	3	4	4
3	3	4	2	0	3	3	2	4	2	4	4	3	3	0	3	4	4	3	2	2	4	3	1	2	5	1	1	2	1	4	4	3	2	3	1	3	3	2	2	1	3	2	4	2	3	1	1	4	1
3	3	3	3	1	3	2	3	3	2	4	-99	3	1	1	1	2	3	4	1	1	3	4	3	1	3	1	3	1	1	3	4	2	3	3	1	3	4	1	1	1	3	2	5	3	-99	2	3	3	2
2	4	4	2	3	4	4	4	4	3	4	4	3	4	1	4	2	3	3	3	5	5	3	5	4	5	2	4	2	5	5	5	3	2	2	1	3	3	2	2	2	4	3	4	2	2	2	4	4	1
1	3	3	1	0	4	2	1	4	2	3	4	3	2	1	3	4	3	3	2	4	5	3	4	1	3	2	1	2	5	4	2	3	4	4	4	4	2	3	4	2	3	3	1	2	2	3	1	3	2
2	3	4	2	0	3	4	2	4	2	3	4	2	2	1	2	3	4	4	2	4	4	4	1	2	3	1	4	2	2	5	4	4	5	4	1	5	4	2	3	1	3	2	4	2	1	2	4	4	2
3	2	3	2	1	3	3	2	2	2	3	3	2	2	1	2	4	2	4	4	5	4	4	4	2	4	1	4	2	4	4	4	5	2	2	3	3	3	1	4	2	2	2	4	1	2	1	3	3	2
1	4	3	3	1	3	3	1	4	3	4	4	3	2	1	5	4	2	4	4	2	3	4	2	2	4	1	1	3	4	4	4	4	3	4	2	4	3	2	2	2	4	2	4	2	3	2	4	2	2
0	3	3	1	0	1	2	2	3	3	3	4	3	1	1	1	1	3	2	2	4	2	2	4	3	2	1	4	3	5	3	2	3	3	3	1	4	1	1	4	3	2	3	3	4	2	1	3	4	3
1	4	3	2	1	3	2	3	3	2	4	3	3	1	1	2	3	4	3	1	5	5	3	3	4	1	1	4	3	5	4	3	4	4	2	1	5	3	2	5	3	2	4	3	1	1	3	5	3	3
0	2	3	1	0	2	4	2	4	4	4	4	4	4	1	2	4	3	5	2	5	5	3	2	5	2	1	1	3	4	3	4	5	5	2	3	5	2	3	3	4	2	1	5	3	1	3	2	2	3
0	3	4	2	1	3	2	3	4	3	3	3	3	1	1	2	4	2	4	1	5	4	4	4	2	2	1	1	2	2	3	4	4	2	2	2	4	1	1	5	3	2	2	1	2	2	2	4	4	4
1	2	3	2	1	3	3	2	3	2	3	4	2	2	1	4	4	2	3	2	2	5	4	3	2	3	2	3	2	3	4	4	3	4	3	1	3	2	2	4	2	2	2	3	2	1	1	2	4	3
1	2	3	1	0	2	1	0	3	3	2	4	1	4	1	4	4	1	3	2	5	4	3	4	3	4	3	2	1	3	4	5	2	1	4	1	2	2	2	3	4	1	4	4	1	4	2	4	3	2
1	3	4	2	0	3	2	3	2	3	4	3	2	4	1	2	4	4	5	1	4	5	4	1	1	1	3	5	3	2	5	5	2	1	3	1	5	2	1	5	1	2	1	3	1	5	1	2	4	4
2	3	4	1	0	3	1	3	3	1	3	4	1	3	1	3	3	3	4	3	4	4	4	2	2	4	1	4	2	4	5	4	3	2	4	1	4	3	2	2	2	4	2	2	2	3	2	4	4	2
1	2	2	4	0	4	3	3	4	3	3	4	3	2	1	5	5	1	2	1	2	3	3	2	2	4	1	3	2	3	4	5	1	5	1	1	3	3	2	1	2	2	3	3	3	5	1	4	1	1
2	3	3	2	1	2	2	2	2	3	3	3	2	3	1	3	3	2	3	2	5	4	3	4	3	3	1	2	3	4	4	3	3	3	3	2	3	3	1	2	2	2	3	3	2	3	1	3	3	4
2	3	3	2	2	2	2	4	2	3	3	3	3	2	1	5	4	2	3	2	4	3	5	3	4	3	1	1	3	4	4	2	3	3	3	2	3	3	3	2	2	3	2	3	2	4	2	3	3	2
1	3	3	2	0	4	2	2	4	3	3	4	1	3	1	3	4	2	3	2	2	5	3	4	4	4	1	3	2	3	2	4	4	4	4	2	3	3	2	3	2	2	3	2	2	3	1	4	3	2
2	3	3	2	1	2	2	3	2	2	3	2	2	0	1	4	3	4	4	1	4	4	3	4	3	2	2	3	2	3	4	4	2	1	2	1	4	3	2	3	3	3	3	3	2	3	3	5	3	3
2	2	3	2	1	4	2	2	3	3	3	3	3	3	1	3	5	3	3	1	2	3	4	3	2	3	2	3	2	2	4	4	2	2	3	2	4	3	2	4	2	3	3	2	2	2	2	3	3	2
1	2	3	1	0	2	1	2	2	1	3	3	1	3	1	3	4	3	4	2	4	3	3	2	1	2	2	5	2	3	4	3	3	3	2	1	4	2	2	2	2	4	2	2	1	3	2	2	3	2
0	3	3	2	-99	3	3	3	4	3	4	3	3	2	1	2	5	2	4	2	3	4	4	3	2	2	3	5	2	3	4	2	3	2	2	2	2	3	2	4	2	2	2	3	1	4	2	4	4	3
3	3	3	3	1	3	3	4	3	4	3	3	3	3	1	2	4	4	5	1	2	2	4	1	1	1	1	5	2	2	4	4	4	4	2	1	4	5	2	4	4	4	2	1	2	2	1	4	4	4
2	3	4	3	0	4	1	2	3	2	4	4	2	1	1	2	3	2	4	1	5	5	4	4	2	2	2	5	1	4	4	2	3	2	2	3	4	2	3	5	2	5	2	2	1	1	2	4	3	3
1	3	3	3	3	3	3	3	-99	4	4	4	1	1	1	2	1	4	4	1	4	4	4	3	3	4	1	3	2	4	5	4	4	2	5	1	5	3	3	4	4	4	1	1	2	4	1	4	4	4
2	2	3	2	0	3	2	3	4	2	3	4	3	3	1	3	4	4	4	2	5	4	5	2	2	4	1	5	2	2	5	2	3	1	4	1	4	4	1	5	1	5	1	2	1	2	1	1	2	3
1	2	2	1	0	3	1	2	3	2	3	4	1	3	1	1	2	4	4	1	3	5	4	1	2	4	4	4	2	4	4	4	4	3	4	2	5	1	1	4	4	3	1	3	2	1	1	2	4	2
2	3	3	1	0	3	2	1	1	1	3	3	3	2	1	1	3	2	3	2	2	4	3	3	2	1	1	4	2	1	2	3	4	3	2	1	4	3	3	5	3	2	2	2	1	2	2	2	3	2
4	3	3	4	1	4	1	3	3	3	4	4	2	4	1	3	4	1	3	1	2	5	5	1	3	4	5	5	1	4	5	5	1	3	2	1	4	5	4	5	1	3	3	2	2	4	1	4	5	1
1	3	4	2	0	3	2	2	3	2	4	3	2	1	1	3	4	3	4	2	5	4	4	2	2	3	1	5	2	1	5	4	3	2	2	1	5	3	2	2	1	3	1	1	3	1	1	4	3	3
2	2	3	1	2	2	1	3	3	1	3	3	3	3	1	3	4	3	5	2	3	5	4	4	2	3	1	4	1	3	2	2	3	1	2	2	5	2	3	5	1	3	1	5	2	1	1	1	3	1
1	3	3	1	1	4	3	0	4	1	4	4	3	4	1	5	5	3	4	2	4	4	4	3	3	5	1	1	4	3	5	5	3	3	3	1	5	1	1	2	2	3	2	2	2	3	2	3	4	2
2	4	4	1	1	3	1	2	2	2	4	4	2	2	1	2	3	1	4	4	1	4	2	4	1	4	3	1	1	1	5	5	2	1	4	1	4	3	5	2	1	2	1	2	1	2	1	4	4	2
1	3	4	1	1	3	2	3	3	2	3	3	2	2	1	1	2	4	4	2	4	5	4	1	2	2	1	4	2	1	5	3	4	2	2	1	4	2	1	3	2	3	1	1	1	2	1	4	3	2
1	3	4	2	2	2	4	2	4	3	4	3	4	2	1	3	3	4	5	2	5	4	3	3	2	3	2	4	3	3	4	4	4	3	4	2	4	3	3	2	2	4	4	3	3	3	2	3	4	4
1	3	3	3	0	4	4	3	4	3	4	4	4	2	1	1	5	4	4	2	4	4	4	4	2	2	1	4	1	1	4	4	4	5	1	1	4	2	2	4	1	4	2	2	2	3	1	2	4	3
1	4	4	1	0	2	0	4	2	1	4	4	1	4	1	-99	3	3	4	1	4	4	3	3	2	2	1	5	1	3	5	4	5	5	4	1	5	2	1	5	1	4	2	2	2	1	1	2	3	3
1	3	3	1	1	3	2	3	3	2	3	3	4	1	1	2	3	1	3	1	2	4	4	4	1	4	2	5	2	2	5	2	3	3	2	2	4	2	1	4	2	1	2	3	2	3	1	4	4	2
1	4	4	1	1	2	1	2	2	2	4	3	2	3	1	2	5	3	5	1	3	4	4	3	2	1	5	3	2	1	3	1	3	1	3	1	5	2	2	2	1	2	2	2	1	4	2	4	4	5
3	3	4	3	2	4	2	3	4	3	4	3	2	3	1	3	4	3	5	3	4	4	4	3	2	4	1	4	1	1	1	4	3	1	2	3	4	4	3	3	1	3	1	1	1	3	1	4	5	3
1	3	4	3	1	3	2	3	1	2	4	3	1	2	1	4	3	3	4	2	4	3	4	4	3	4	2	5	2	5	5	4	2	2	3	1	5	2	1	1	2	4	1	2	1	3	2	2	4	3
1	3	3	2	0	3	3	2	3	3	4	4	3	4	1	2	2	2	4	1	2	4	4	5	1	4	4	4	2	4	4	3	2	4	3	2	4	4	2	4	1	2	2	3	2	2	1	4	4	3
3	3	4	3	2	3	4	0	4	3	4	3	-99	3	1	2	3	3	4	2	5	5	4	4	2	2	2	5	1	3	5	3	3	5	4	1	3	3	2	3	2	3	3	2	1	2	1	4	3	3
4	3	4	4	0	3	4	3	4	4	3	4	4	3	1	1	4	1	4	2	3	4	5	4	3	4	5	5	2	5	3	4	1	2	4	1	5	4	3	5	3	2	4	4	2	1	2	5	3	3
0	2	3	1	0	3	2	2	4	0	4	4	1	1	1	1	5	2	4	2	3	5	4	2	2	3	1	4	2	2	4	4	4	2	3	1	4	2	2	5	1	2	2	2	1	1	1	4	5	2
2	3	3	2	1	3	2	3	4	1	3	3	2	3	1	1	5	3	4	1	5	4	4	2	2	3	1	4	1	4	5	4	4	2	2	1	4	2	2	5	2	4	2	5	1	4	1	2	3	2
2	3	3	3	2	3	4	4	4	3	4	3	2	3	1	3	5	2	4	5	3	4	4	4	1	3	2	4	1	4	5	4	3	4	3	3	5	4	2	1	1	1	4	3	2	3	1	3	4	2
2	3	3	2	0	1	1	1	4	3	3	3	2	2	1	1	5	2	4	1	3	5	4	3	2	1	2	5	4	3	5	4	2	5	2	2	4	3	3	2	4	2	3	1	1	3	1	2	3	4
2	3	4	3	0	4	1	2	4	2	4	4	2	3	1	3	4	1	4	4	2	4	4	4	1	4	1	5	2	4	5	4	3	2	3	3	4	3	1	1	1	3	1	1	1	5	1	2	4	2
2	3	4	1	2	3	1	2	4	2	3	4	1	4	1	1	3	2	4	1	1	4	5	2	4	2	3	3	1	4	5	2	3	1	4	1	5	3	3	2	1	3	2	1	2	3	1	3	5	1
3	3	3	3	4	4	3	3	4	4	3	4	3	3	1	5	4	3	4	1	2	4	5	3	4	4	1	4	2	3	5	4	3	4	2	1	5	4	2	2	4	3	2	3	2	2	2	4	3	2
3	3	4	4	3	3	3	3	4	4	4	4	4	4	1	3	5	4	4	4	3	3	4	4	5	3	3	3	2	3	4	3	3	3	3	2	4	4	3	3	3	5	2	3	2	2	1	3	3	4
3	3	4	4	3	4	2	4	4	3	4	4	3	3	1	3	4	1	4	3	4	4	2	3	3	4	2	3	3	4	4	4	3	3	3	3	4	3	4	3	2	3	2	3	3	3	2	3	3	4
3	2	4	3	1	2	3	4	4	1	3	4	2	4	1	1	2	3	4	1	5	4	3	4	1	1	5	5	3	4	5	2	3	2	5	1	3	4	3	5	1	2	2	3	1	3	2	2	5	3
1	3	2	0	0	1	2	1	2	3	3	4	2	1	2	1	4	4	4	1	4	5	5	1	2	1	1	5	2	2	4	2	3	2	2	2	2	2	2	5	2	5	2	1	2	3	1	4	5	5
3	-99	3	2	0	2	3	3	2	3	2	3	3	3	2	5	4	3	2	2	5	3	2	3	2	5	1	2	3	4	4	1	3	3	2	1	3	4	1	2	2	2	3	4	2	4	3	4	4	1
0	2	3	2	2	2	4	3	4	4	4	4	3	0	2	5	4	3	4	1	5	5	4	1	1	3	1	5	1	5	5	1	5	5	3	1	3	1	1	1	1	2	1	1	1	5	1	3	3	4
2	3	3	2	1	1	1	3	1	3	4	2	2	3	2	1	5	2	3	3	3	4	4	4	4	3	1	3	4	5	4	2	3	4	2	3	4	4	1	4	1	2	2	3	3	3	1	2	4	3
3	4	4	3	1	4	2	3	4	3	4	4	2	4	2	2	2	4	4	2	5	4	4	2	4	5	1	2	2	2	2	1	4	4	4	1	4	4	1	5	2	3	3	4	2	2	1	4	2	3
2	3	2	2	2	3	2	2	4	2	3	4	2	3	2	5	3	3	4	1	5	1	5	5	1	5	5	5	1	5	5	3	5	3	4	1	3	3	2	1	2	3	3	2	1	3	4	3	3	2
1	4	3	2	1	4	2	2	3	3	3	4	2	4	2	4	4	2	4	2	2	3	4	4	1	2	2	1	2	4	5	5	2	3	2	2	4	2	2	1	2	3	2	2	2	3	3	4	4	2
1	3	3	2	0	1	3	2	3	3	4	3	3	3	2	5	4	2	4	2	4	2	4	4	2	5	3	4	3	3	5	4	3	5	2	3	3	3	2	1	2	3	2	4	2	2	2	1	3	2
2	3	3	3	1	1	2	1	1	2	3	1	2	2	2	3	3	3	3	1	4	4	3	3	2	3	2	2	2	3	4	2	3	2	2	2	3	3	2	3	2	1	3	2	3	2	1	4	4	2
2	3	3	3	0	3	4	4	4	3	4	4	3	3	2	-99	2	3	4	3	3	5	4	2	3	3	1	5	3	2	3	4	1	-99	3	2	4	4	3	5	2	3	2	3	3	2	2	3	4	2
2	2	3	2	0	2	1	4	4	2	3	3	2	3	2	5	3	4	4	1	5	4	3	2	2	3	1	3	2	3	3	4	3	3	3	3	4	3	2	5	2	4	3	4	2	2	1	4	4	3
0	4	3	1	0	2	3	2	3	4	4	4	1	2	2	2	3	3	4	2	5	4	2	3	2	4	1	1	1	2	3	3	2	3	4	1	5	3	2	5	4	3	2	4	2	4	3	4	2	2
3	3	3	4	1	4	3	4	4	3	4	4	2	4	2	2	4	3	3	2	4	4	5	2	3	4	1	5	2	4	4	4	4	4	2	2	4	5	1	5	2	3	3	3	1	1	1	3	4	2
3	4	3	3	1	3	3	3	3	4	4	3	3	4	2	3	2	2	4	2	2	3	5	3	1	4	2	5	2	3	4	4	3	2	4	2	5	4	3	3	3	2	2	3	4	4	1	1	4	4
2	3	4	2	0	3	2	3	3	3	4	3	1	3	2	2	3	4	4	2	4	4	4	2	3	2	1	4	2	3	4	4	4	2	3	2	4	2	1	3	3	3	2	2	2	4	2	4	4	2
2	3	3	2	1	3	2	3	3	3	4	3	3	4	2	2	5	2	3	1	2	5	5	5	1	1	1	1	1	3	5	4	2	1	2	1	4	3	2	4	3	4	4	2	2	4	2	3	4	2
2	3	4	3	1	3	2	4	3	4	3	4	3	4	2	4	3	1	3	2	5	3	3	4	4	4	2	1	1	5	5	2	5	2	4	1	3	4	4	1	2	2	2	1	2	5	1	4	2	1
2	3	3	1	3	2	3	2	1	2	4	3	3	3	2	1	2	2	4	1	4	5	4	2	2	1	2	3	4	3	5	3	2	3	4	1	4	3	1	5	4	5	1	2	1	1	1	4	4	4
3	2	3	2	0	3	2	1	3	2	3	3	2	4	2	3	4	2	4	2	3	4	4	2	2	2	1	4	2	4	4	3	3	4	2	2	4	4	1	4	2	3	2	5	2	3	1	3	4	3
3	3	4	2	2	3	2	4	3	3	3	4	3	3	2	3	2	3	4	2	4	5	4	2	3	3	1	5	1	2	4	4	5	3	3	1	4	4	1	3	3	4	1	2	1	2	1	4	3	2
2	3	3	2	1	4	2	2	3	1	3	4	2	4	2	3	5	2	3	1	2	4	3	3	1	2	1	4	1	1	5	4	3	2	2	1	5	4	2	3	1	2	1	3	1	3	1	2	5	3
2	3	3	2	1	4	2	2	4	2	3	4	2	3	2	4	3	3	3	3	5	3	3	2	5	4	1	3	3	2	5	4	3	5	3	1	4	4	2	2	4	2	3	4	3	3	3	4	2	2
2	3	3	3	2	3	2	2	3	2	3	3	3	3	2	3	4	2	4	2	1	4	5	2	1	4	1	2	2	3	4	4	3	4	4	2	4	3	2	3	2	3	2	3	2	3	2	2	4	1
2	2	4	2	1	4	3	2	4	4	4	4	3	4	2	2	3	2	4	2	1	2	4	4	3	3	2	5	3	4	4	5	4	2	4	1	4	3	2	4	2	2	3	4	1	1	1	3	4	2
2	3	4	2	3	3	3	3	4	4	4	4	3	4	2	2	5	2	3	3	3	5	4	2	2	2	2	4	2	3	5	4	3	4	3	1	4	3	2	4	1	2	2	5	1	1	1	3	4	3
2	3	4	2	3	4	3	3	4	3	4	4	3	4	2	3	3	2	4	3	3	4	4	3	4	4	2	4	2	3	4	4	2	2	4	2	4	4	3	4	2	4	2	4	2	2	2	3	3	3
1	4	4	2	0	4	2	1	4	3	4	3	2	2	2	1	5	2	3	4	3	5	5	3	1	4	1	5	1	1	5	2	1	2	2	1	4	4	1	4	1	3	2	3	2	2	1	2	4	2
2	2	4	2	1	3	4	2	4	4	3	4	3	2	2	1	4	2	5	1	1	5	4	4	1	3	4	5	3	4	4	2	1	2	3	1	4	2	2	5	2	2	1	2	1	4	2	4	4	4
1	4	4	2	1	3	3	3	3	2	4	4	4	3	2	2	4	2	4	2	2	4	4	3	2	3	1	3	2	3	3	4	4	2	3	2	5	4	1	5	2	3	3	2	3	2	1	4	4	2
1	3	4	4	2	4	3	2	3	3	4	4	3	3	2	5	5	4	4	4	4	2	3	3	3	4	4	2	2	4	3	3	3	3	5	3	5	3	3	4	2	4	2	4	4	5	3	4	4	3
3	3	3	4	2	3	3	3	4	3	3	4	4	4	2	5	4	2	3	3	4	3	3	2	2	4	4	3	2	2	4	5	2	2	3	1	4	4	3	1	2	3	2	4	4	3	2	3	3	2
3	4	3	3	0	3	3	3	3	3	4	3	3	3	2	4	4	3	4	2	4	3	3	2	2	4	2	4	4	2	4	4	2	2	4	2	4	3	3	2	3	4	2	2	3	4	2	4	3	3
2	3	3	2	2	2	3	1	3	3	3	3	3	4	2	2	4	2	4	1	2	4	3	2	2	2	3	4	1	4	4	4	3	4	4	2	3	4	2	2	2	2	2	4	2	4	2	4	3	2
3	3	3	3	0	3	2	4	3	2	3	3	1	3	2	4	1	2	4	4	2	2	4	3	4	4	2	1	4	3	5	5	4	3	2	3	4	3	1	2	4	2	2	4	3	4	1	4	3	3
3	4	4	2	0	4	4	4	3	3	4	4	3	4	2	2	3	3	3	2	3	4	4	3	3	4	1	4	1	4	4	4	3	1	3	2	3	4	1	5	3	2	3	2	2	4	1	4	4	2
2	3	2	1	0	2	1	2	2	2	3	3	1	2	3	1	5	4	5	2	4	5	4	1	1	1	2	5	2	3	5	4	3	3	1	1	4	3	2	3	1	4	1	3	1	3	2	3	3	2
1	2	3	2	1	2	4	4	2	3	3	3	4	4	3	1	4	3	3	2	5	4	4	3	1	1	1	5	2	4	4	3	5	3	4	2	4	3	3	5	4	2	3	2	1	2	2	3	3	3
1	4	4	3	2	4	0	4	4	2	4	4	1	1	3	5	3	3	4	1	5	3	3	4	1	3	2	2	2	3	3	3	4	4	3	2	5	2	3	1	2	2	2	2	1	3	1	3	3	4
2	2	3	2	1	4	2	2	4	3	3	4	2	4	3	3	4	2	3	2	5	4	4	2	2	3	2	3	2	2	5	1	4	5	3	2	3	5	3	3	2	2	3	2	2	3	1	3	2	3
1	4	3	2	2	3	2	2	3	3	3	3	2	4	3	4	4	2	3	2	3	3	4	4	3	4	2	2	1	5	5	2	2	4	3	2	4	4	3	4	1	3	3	3	2	1	2	4	3	2
3	4	4	4	0	4	4	2	4	4	4	4	4	4	3	3	5	4	2	3	1	3	4	3	5	4	1	2	2	4	2	4	2	4	4	1	3	4	1	2	4	4	2	2	2	2	2	4	1	4
3	4	3	3	1	4	1	0	3	3	4	4	3	2	3	2	2	1	3	1	2	3	4	5	1	5	2	5	1	3	3	4	4	1	4	1	3	4	5	4	2	3	5	3	1	3	1	1	3	1
0	3	3	1	0	3	2	0	2	3	3	3	1	0	3	5	2	2	4	1	2	4	3	3	2	2	3	2	1	2	3	2	2	4	4	1	3	1	1	2	3	2	2	1	1	4	1	4	4	2
1	3	3	1	2	1	3	3	2	4	3	3	3	1	3	1	4	2	3	2	1	2	3	4	3	2	2	4	3	2	3	4	4	4	3	2	2	2	2	5	2	2	2	4	2	4	2	3	3	3
3	3	2	2	2	3	3	3	2	3	3	3	3	4	3	3	4	3	2	4	4	5	4	4	3	5	1	4	2	4	4	4	3	5	4	2	3	4	2	4	3	4	3	4	2	2	2	4	4	2
2	3	4	2	2	3	2	3	2	2	4	3	2	3	3	1	4	2	4	1	2	5	4	4	2	4	2	4	2	4	5	2	3	5	3	2	4	3	2	4	2	4	2	3	2	1	2	4	4	4
1	4	3	2	0	3	3	4	3	4	4	4	4	2	3	5	4	2	4	3	3	3	4	4	3	4	2	2	2	4	3	4	3	3	3	2	4	3	2	1	3	2	3	4	3	3	2	3	4	2
1	3	4	3	3	3	4	3	3	3	4	4	3	3	3	2	3	4	1	4	3	3	4	2	4	4	1	5	3	5	5	2	3	2	2	1	3	2	1	4	4	2	3	4	3	2	2	4	2	2
2	3	3	2	0	1	3	2	2	3	3	3	3	2	3	2	3	2	4	1	3	4	4	2	3	4	4	5	2	5	5	4	3	2	4	1	4	4	1	4	2	2	1	4	2	2	1	4	4	2
2	3	3	1	0	0	3	2	3	3	3	3	2	3	3	3	3	4	5	1	4	4	4	2	2	4	1	3	1	5	5	3	4	5	2	1	5	4	1	3	2	4	2	3	2	5	3	4	4	3
0	3	3	1	0	3	1	1	2	2	2	2	1	4	3	5	5	2	3	1	3	3	3	3	2	2	1	3	3	4	2	3	3	3	4	2	3	1	1	2	3	3	2	2	2	3	2	3	3	3
2	3	3	3	0	3	2	3	1	3	3	2	2	3	3	2	5	2	4	2	4	3	3	2	3	4	1	3	2	2	4	2	3	3	4	1	4	3	2	3	3	2	3	4	2	3	2	3	3	2
4	3	3	3	1	2	3	2	2	3	3	3	3	3	3	3	4	3	4	4	3	4	3	4	2	4	3	4	2	2	4	3	4	3	#NULL!	1	4	4	1	3	1	2	2	4	2	2	1	4	4	2
1	3	4	3	1	3	3	3	3	3	4	3	4	4	3	5	4	1	3	2	3	2	4	2	4	4	2	4	2	5	5	4	4	3	4	3	4	4	2	1	4	3	4	2	2	4	2	3	4	2
1	3	2	2	0	2	2	3	2	3	3	3	0	3	3	2	4	2	4	1	2	5	4	3	2	4	1	4	3	3	4	5	3	4	3	2	2	3	2	5	4	3	2	3	2	1	3	4	3	2
1	2	3	2	0	3	1	2	4	2	3	3	1	4	3	3	3	4	4	4	2	4	4	3	3	4	2	3	2	3	5	4	2	2	2	2	4	3	2	3	1	1	2	4	2	2	2	3	3	3
3	3	3	4	1	3	2	2	3	3	3	3	2	4	3	3	4	3	4	2	2	3	3	4	3	4	1	2	3	4	5	5	3	5	3	1	4	5	2	3	3	2	3	4	1	2	2	2	4	2
1	3	4	3	0	3	2	0	4	2	4	4	0	3	3	2	5	4	5	3	3	3	4	3	2	3	1	2	2	1	3	4	3	3	4	1	4	3	3	3	2	3	2	2	1	4	2	3	4	2
2	2	3	4	1	3	4	3	2	3	2	2	3	3	3	3	5	2	4	3	5	5	4	4	2	4	2	4	2	4	3	2	3	4	4	4	4	4	2	3	2	4	2	4	1	2	2	2	2	2
1	3	4	4	2	3	3	3	3	4	3	4	3	3	3	1	5	4	4	2	1	4	4	2	5	4	1	4	3	1	5	2	5	3	3	1	5	4	1	5	3	3	2	5	1	1	3	4	4	2
3	4	4	3	3	2	4	1	3	3	4	2	3	4	3	3	4	3	4	2	3	4	4	3	3	3	3	3	2	3	4	3	3	3	3	2	5	5	3	5	3	3	2	3	1	1	2	2	3	2
2	2	3	2	1	3	3	3	4	4	4	4	4	2	3	2	4	2	4	1	4	3	4	2	2	3	2	4	1	2	5	4	4	4	2	1	4	4	1	5	2	2	2	4	2	1	1	4	4	2
1	2	3	0	0	0	2	4	2	4	3	2	3	4	3	3	4	2	4	3	2	5	5	4	1	1	5	2	3	5	3	5	3	3	4	3	3	2	1	1	1	1	4	4	1	1	1	4	4	4
4	4	4	2	2	3	1	3	4	4	4	4	2	4	3	5	4	3	3	1	1	4	3	2	4	4	1	2	2	1	5	3	5	2	5	1	4	5	1	1	3	3	4	2	2	3	1	5	3	1
3	3	4	3	2	2	3	3	2	3	4	2	2	4	3	5	2	3	4	1	5	2	4	2	2	3	1	2	5	4	5	4	5	3	5	2	4	5	2	3	4	4	2	1	2	2	3	4	4	4
2	2	3	3	3	4	3	4	3	3	2	3	3	4	3	1	5	2	2	2	5	5	5	2	2	5	1	5	1	1	3	5	3	4	2	1	2	3	1	5	2	2	2	1	1	2	1	5	5	1
2	3	3	1	0	3	1	4	2	3	3	4	3	3	3	3	2	4	2	2	3	4	3	2	2	4	1	4	2	2	5	2	2	2	2	1	5	3	1	4	2	2	1	4	2	3	2	2	4	2
2	3	3	2	2	3	2	3	4	3	4	4	1	3	3	1	4	4	5	2	4	4	5	2	3	2	-99	1	1	2	5	2	3	3	2	1	4	4	3	5	1	2	2	2	1	2	1	2	4	#NULL!
2	4	4	3	0	4	4	3	4	3	3	4	2	3	3	2	1	4	4	1	5	4	3	1	2	4	1	5	2	4	1	2	4	2	5	1	5	2	2	3	2	4	2	2	1	3	1	4	4	5
3	4	4	3	0	2	0	1	2	2	4	4	3	4	3	2	5	3	5	1	5	4	5	4	1	4	1	2	1	2	5	4	5	3	2	1	5	4	2	4	1	2	1	3	2	5	1	4	5	2
2	2	4	2	1	4	2	2	4	2	2	4	2	2	4	1	3	2	4	2	4	4	3	2	2	4	1	4	2	2	5	4	4	3	4	2	4	3	1	4	4	2	1	2	2	3	2	4	4	2
3	3	3	3	2	3	1	4	2	4	3	3	3	3	4	2	5	3	4	5	5	4	4	4	3	5	1	5	1	4	4	1	3	3	2	2	3	3	2	4	1	2	2	5	2	1	1	3	2	1
2	3	3	3	2	3	3	3	3	3	3	3	3	3	4	5	2	1	3	4	3	3	3	4	2	5	1	4	5	5	5	2	3	5	5	3	5	3	1	5	5	1	2	5	2	5	3	3	3	1
4	3	4	3	1	3	3	2	3	3	4	3	3	4	4	3	5	2	4	3	4	3	4	2	2	4	1	3	3	2	5	5	3	3	2	3	5	4	2	2	1	3	3	4	2	3	2	4	4	2
3	3	2	3	2	3	2	4	3	3	4	3	3	2	4	2	4	3	3	2	4	4	4	3	2	3	2	5	2	3	3	5	3	5	3	2	4	5	1	3	3	2	3	2	1	2	1	3	3	4
3	3	2	1	0	2	2	4	2	3	3	3	2	3	4	4	2	1	3	2	5	4	4	4	3	5	2	2	2	4	5	5	4	5	4	1	3	4	4	2	4	2	3	-99	4	4	1	4	4	2
1	3	4	2	3	4	4	3	4	4	3	4	3	2	4	2	3	5	4	4	5	1	4	3	3	2	1	2	1	4	3	4	4	2	3	1	4	2	1	3	3	3	2	2	1	3	2	3	3	4
1	3	4	2	2	3	2	2	2	2	3	4	2	4	4	3	5	2	4	4	5	4	3	4	3	4	1	4	1	4	4	2	2	2	3	1	4	3	1	3	2	2	3	5	2	1	2	4	2	2
2	2	3	3	3	2	1	4	4	2	3	3	2	3	4	1	5	1	4	2	5	4	4	5	1	4	1	5	2	4	3	4	5	4	2	2	4	4	1	5	2	2	2	2	2	2	1	2	3	1
1	4	4	3	2	4	4	4	4	3	4	4	4	3	4	5	5	1	5	4	5	5	5	5	3	4	1	5	1	3	2	4	3	2	4	1	5	3	3	4	2	4	3	4	1	2	1	4	4	3
2	2	3	2	1	4	3	2	4	3	3	4	3	3	0	3	4	3	4	2	4	4	4	4	2	3	1	3	2	2	4	4	3	3	4	3	4	3	2	2	2	2	2	4	3	4	1	2	4	2
1	0	2	2	0	3	1	0	3	0	2	3	0	4	0	1	3	2	1	1	5	4	2	3	5	3	2	1	4	5	2	1	5	4	4	2	1	1	1	3	1	2	2	3	1	5	1	3	2	3
0	4	4	0	0	2	2	1	3	3	4	3	1	0	0	4	5	4	5	1	2	5	5	2	2	2	5	4	1	3	4	3	5	3	4	1	5	1	1	1	1	3	2	1	1	3	1	2	5	4
1	3	3	1	1	4	2	2	4	0	3	4	1	1	0	3	4	4	3	2	4	4	3	2	4	2	1	3	4	5	4	2	3	4	2	1	5	2	2	2	3	4	3	2	3	1	2	4	4	4
0	3	3	2	1	2	2	2	1	2	3	2	2	1	0	2	3	1	2	2	5	5	4	4	1	2	3	5	2	3	3	2	4	4	3	3	2	2	1	3	2	1	1	2	1	2	2	2	2	2
2	2	3	2	1	1	2	4	2	3	2	1	3	2	0	3	2	2	2	3	1	4	3	4	3	3	1	4	2	3	4	2	4	2	2	2	2	2	2	4	2	2	2	4	2	3	1	5	2	2
1	2	3	2	0	2	3	2	2	3	3	2	2	1	0	1	3	2	4	2	2	4	4	3	4	4	1	4	2	2	4	3	3	2	3	2	3	2	3	4	2	2	2	4	1	2	1	2	3	2
1	3	4	1	0	4	0	3	3	1	3	4	1	1	0	5	3	2	5	3	2	4	3	3	1	2	1	5	1	2	5	4	2	3	4	1	4	2	1	1	2	3	2	2	3	3	3	2	4	3
1	3	2	1	1	2	2	2	3	2	1	2	2	1	0	3	4	3	2	3	3	4	3	2	3	3	3	3	2	4	3	4	4	3	2	2	3	3	3	2	4	4	3	4	4	3	3	4	2	3
2	3	3	2	1	2	2	3	2	3	3	3	3	3	0	2	4	3	4	2	2	3	4	4	3	4	4	4	2	4	4	3	3	3	2	1	3	4	1	4	2	3	2	4	3	2	2	4	4	2
2	3	3	2	1	4	2	3	3	2	4	4	2	2	0	2	4	1	4	3	3	5	4	2	2	4	1	3	2	2	3	4	3	3	2	1	5	3	2	2	1	3	1	2	2	1	1	1	3	3
1	3	3	2	0	3	2	2	1	2	4	3	1	4	0	2	3	3	4	1	5	4	3	2	3	2	2	4	2	2	4	3	3	4	3	1	4	2	2	2	1	3	2	2	2	5	2	2	4	4
1	2	3	1	1	3	2	2	2	2	3	3	2	4	0	3	5	2	4	4	2	4	3	4	4	3	2	3	3	5	4	4	3	3	4	3	4	2	2	4	2	2	3	4	2	2	2	3	3	2
0	4	3	1	0	3	1	0	3	3	3	3	3	2	0	3	2	2	4	2	4	4	3	4	2	4	4	4	2	2	5	2	2	3	2	2	3	1	2	1	2	4	2	4	3	4	2	4	3	2
1	2	3	1	0	3	3	2	3	2	3	4	2	0	0	3	3	2	4	1	2	4	3	3	2	3	4	4	4	4	4	3	2	1	3	1	4	1	1	2	2	2	1	3	2	1	3	3	2	4
1	4	3	1	0	1	3	1	3	4	4	4	1	1	0	2	4	4	4	1	3	4	3	1	4	4	2	1	3	1	3	2	1	3	3	1	5	3	4	4	3	2	3	2	2	3	1	4	3	1
1	2	3	1	0	3	1	0	3	0	2	3	1	2	0	3	4	3	4	1	2	4	3	2	2	2	4	4	2	3	3	2	2	2	3	2	4	2	2	2	1	3	2	2	3	4	2	3	3	3
1	4	4	2	0	2	1	3	2	2	4	3	1	4	0	5	4	4	5	3	5	3	3	2	1	1	4	4	2	4	5	1	3	4	4	1	5	4	3	1	1	2	2	2	1	2	1	3	4	4
2	4	4	3	0	2	3	2	3	3	4	3	3	3	0	4	4	2	4	2	4	3	4	4	3	2	2	3	2	3	4	2	3	4	3	1	4	3	2	3	2	3	2	2	2	4	2	4	4	4
2	3	3	4	1	2	3	3	3	3	4	3	2	4	0	4	4	2	3	3	3	4	4	4	2	3	2	2	2	4	3	4	3	3	2	2	4	4	2	1	2	3	2	4	2	3	3	2	4	2
2	3	3	2	1	3	2	3	3	2	4	3	3	2	0	2	2	4	3	1	5	3	3	2	3	4	1	3	3	2	5	4	4	4	3	1	4	2	1	3	3	2	2	2	2	2	2	4	4	2
1	2	3	2	0	4	2	2	4	1	4	4	2	2	0	2	3	2	3	3	3	4	4	1	1	4	2	5	2	4	4	4	2	2	3	2	4	2	1	4	2	3	2	2	2	2	1	3	4	2
2	3	3	2	0	2	1	2	3	2	3	3	2	2	0	3	4	3	4	2	2	3	4	2	2	4	2	4	2	1	4	2	3	4	3	1	4	2	2	3	2	4	2	3	2	4	2	4	4	2
2	3	3	2	1	2	2	2	3	2	3	3	2	3	0	2	4	3	4	2	2	4	3	3	3	2	3	3	3	4	4	3	3	2	4	2	4	3	3	4	2	3	3	3	2	3	2	3	3	3
1	3	4	2	0	3	4	3	3	3	4	4	1	2	0	2	5	3	3	1	1	3	4	3	3	4	4	4	2	4	5	3	2	2	3	2	5	3	2	4	4	4	2	2	2	5	2	4	4	5
0	4	4	2	2	3	4	4	3	1	4	4	3	0	0	2	2	2	5	1	4	4	-99	3	1	4	4	5	2	2	5	4	4	5	2	2	4	2	2	3	2	5	1	1	2	1	2	4	5	4
1	4	4	0	0	4	2	3	4	2	4	4	2	0	0	2	3	2	3	2	1	4	3	1	1	4	3	4	2	1	5	4	5	4	3	1	5	1	1	3	1	1	1	2	1	3	1	4	2	2
1	3	3	2	0	2	2	1	2	2	3	3	2	3	0	4	5	3	5	4	2	2	5	3	1	5	1	1	3	4	3	4	3	4	3	1	5	3	1	1	2	3	2	4	1	3	1	4	5	1
1	3	3	0	2	1	3	1	2	1	2	1	1	0	1	5	1	3	3	3	1	3	-99	2	2	3	2	1	3	5	2	2	3	1	2	2	3	1	3	1	3	1	3	3	2	3	2	2	3	2
2	3	3	1	1	3	3	2	3	2	3	4	2	2	1	1	4	3	5	1	2	4	4	3	1	3	5	4	2	2	4	3	2	2	3	2	4	2	2	4	2	3	2	3	2	3	2	4	3	2
0	1	1	1	0	2	2	2	2	3	1	2	1	0	1	2	4	2	3	2	4	4	4	4	2	2	2	4	2	4	3	2	4	2	2	2	3	1	1	4	2	2	2	2	2	4	2	4	4	2
0	3	3	0	0	2	1	1	1	1	3	2	2	0	1	4	5	3	3	2	4	3	4	4	2	2	3	2	1	4	4	3	4	3	3	2	4	1	3	2	1	2	2	2	3	3	2	2	2	3
0	2	2	1	0	2	2	1	1	2	3	2	3	1	1	4	2	3	3	3	2	3	3	2	2	3	1	2	2	2	4	3	3	3	2	1	3	3	1	2	4	4	2	4	2	3	2	3	3	2
2	3	3	1	0	2	1	3	2	3	3	4	3	1	1	1	4	2	4	2	4	5	4	4	1	2	3	5	1	4	5	3	4	1	2	3	5	3	1	4	4	4	2	2	1	1	1	3	4	4
0	3	3	1	1	2	2	1	1	1	3	2	3	3	1	4	4	2	3	2	5	3	3	2	3	4	4	1	2	4	5	4	3	5	4	2	4	2	1	4	2	4	2	2	1	4	1	4	4	3
2	3	3	2	1	2	1	2	2	3	3	3	2	2	1	2	5	4	3	1	4	4	4	4	2	4	2	3	4	4	4	2	4	2	2	1	3	3	2	4	1	2	2	4	2	3	1	3	2	2
1	2	2	1	0	3	1	1	2	2	3	3	1	3	1	2	3	3	3	2	3	4	4	3	3	1	2	2	3	4	4	2	3	5	4	1	4	2	1	2	2	2	2	3	2	4	2	3	3	2
2	4	3	2	1	2	3	2	2	2	3	-99	3	3	1	2	4	3	4	3	3	4	3	2	2	3	1	3	2	3	4	3	3	3	3	1	4	3	2	3	2	3	3	3	2	3	2	3	3	3
1	2	2	2	0	2	1	2	2	1	2	2	2	1	1	3	3	2	3	3	4	4	3	3	3	3	2	4	3	2	4	3	4	2	2	1	4	2	2	3	2	3	3	2	2	2	2	2	2	3
2	3	3	3	0	3	1	2	3	2	3	4	2	2	1	4	3	2	4	2	3	3	4	4	2	4	-99	3	4	4	4	3	4	4	3	2	3	3	2	1	4	3	1	4	4	3	2	4	3	2
2	3	3	2	0	3	1	3	2	2	3	3	1	3	1	2	3	-99	1	-99	4	4	4	2	2	3	1	4	3	4	4	5	4	2	2	2	4	4	2	4	2	4	2	2	2	2	2	4	3	3
0	3	4	2	0	3	2	3	2	2	4	3	1	2	1	5	4	2	4	3	4	4	4	2	2	4	4	-99	2	2	5	4	3	4	4	2	4	2	1	1	2	3	1	2	2	4	1	3	3	3
2	2	3	4	0	4	0	4	3	1	2	3	1	3	1	5	1	3	4	2	5	4	2	2	3	3	1	1	2	4	4	2	5	3	3	3	3	3	1	1	3	2	2	1	1	1	3	4	2	3
3	2	3	2	1	2	1	2	3	2	3	4	1	4	1	2	4	3	4	2	4	4	3	2	3	4	2	4	2	2	4	3	1	3	3	2	3	3	2	3	3	3	3	3	2	3	2	4	4	2
1	2	3	2	0	2	3	0	2	3	2	4	2	3	1	4	5	1	3	4	2	3	4	4	2	4	4	3	2	4	3	4	2	2	2	2	3	2	3	4	1	2	2	4	3	5	1	4	3	2
2	3	3	2	1	3	1	2	3	1	3	3	1	3	1	3	4	2	4	2	3	4	4	4	2	5	2	4	2	1	4	3	3	4	3	1	3	4	3	3	2	3	2	2	2	4	1	2	4	1
2	4	3	3	1	2	3	3	4	2	4	4	2	3	1	4	2	3	4	1	3	3	3	4	3	4	2	2	2	3	5	2	2	4	3	1	5	3	1	1	2	3	3	1	1	2	2	3	3	2
1	2	4	2	1	1	1	2	1	2	2	3	1	2	1	2	2	2	4	2	4	4	3	2	2	3	2	4	2	3	4	3	4	3	4	2	3	2	2	3	2	2	2	3	3	3	3	4	3	3
1	3	3	1	1	4	3	1	4	3	4	4	3	4	1	5	5	3	4	4	4	4	4	2	2	4	4	2	2	5	5	4	2	3	2	2	4	4	3	2	2	3	2	3	2	3	2	3	4	3
1	3	3	2	1	3	3	2	3	3	3	3	2	1	1	3	5	2	4	2	2	3	4	4	4	4	3	5	2	4	5	4	3	3	4	3	4	3	4	2	2	3	2	4	4	3	2	4	4	3
0	3	3	2	2	3	2	1	2	1	3	3	1	2	1	2	4	3	4	3	2	5	3	4	1	4	3	-99	2	4	4	3	4	2	3	1	3	1	1	4	3	4	2	2	2	2	2	4	3	3
0	3	4	2	0	3	2	3	3	3	4	3	2	4	1	1	5	3	4	2	4	4	4	2	3	3	2	4	2	2	4	4	3	2	2	1	4	2	3	4	1	3	2	1	2	3	2	4	5	2
2	3	3	1	0	3	2	0	2	3	3	3	3	3	1	4	5	2	3	1	2	4	4	5	2	3	4	2	3	2	3	3	2	3	2	3	3	3	3	4	2	2	2	2	3	2	2	3	3	2
2	2	3	3	2	3	1	2	4	3	3	4	2	2	1	4	4	2	3	4	4	3	4	4	1	3	2	2	4	4	4	4	3	4	3	2	3	2	4	2	2	3	1	2	4	4	4	4	5	2
1	-99	3	0	0	2	0	2	2	2	4	3	1	2	1	1	5	3	5	4	5	4	2	2	3	3	1	1	2	1	5	4	5	5	4	1	5	3	1	5	2	3	1	4	2	3	1	4	4	2
1	3	3	3	1	2	2	3	2	3	3	4	2	2	1	1	5	2	5	2	5	5	3	3	1	1	2	3	5	1	5	2	5	2	3	1	5	2	1	5	2	2	1	3	1	2	1	2	3	4
2	3	3	2	1	3	1	3	3	1	4	3	2	3	1	2	3	4	4	1	4	4	3	2	4	3	3	4	4	2	2	3	4	2	4	2	4	3	3	3	2	2	2	2	1	3	2	3	2	3
3	3	3	3	1	3	2	2	3	3	3	3	4	4	1	4	5	1	2	2	4	3	3	3	3	4	3	2	2	5	5	3	3	4	5	2	4	4	3	3	2	2	3	3	3	2	2	3	1	2
2	2	3	2	1	3	0	3	3	2	3	3	2	3	1	2	4	1	2	3	5	5	5	5	2	4	1	4	2	4	5	4	2	5	2	3	2	2	1	5	2	2	2	4	2	2	1	3	4	2
2	4	3	3	1	3	3	1	3	3	4	4	2	3	1	2	2	2	4	3	4	5	3	3	2	3	2	4	2	4	4	4	3	4	4	3	4	2	1	4	2	2	1	3	1	2	2	2	3	3
2	3	4	2	2	2	2	1	3	3	4	4	2	3	1	4	4	1	4	3	2	3	4	2	2	4	1	1	3	2	5	5	3	3	3	1	5	4	3	3	2	2	2	2	2	3	2	4	4	2
2	3	4	2	1	2	1	3	3	1	3	4	2	3	1	3	4	3	3	2	4	2	4	2	2	3	2	3	2	2	4	4	3	3	3	2	4	4	2	2	2	2	2	3	2	3	2	3	3	2
2	3	3	3	1	3	2	2	2	2	3	3	2	4	1	2	4	1	4	3	2	4	4	3	2	3	1	3	2	4	4	4	3	2	4	2	4	4	3	4	2	2	2	4	2	3	1	3	4	3
1	3	3	2	0	3	2	4	3	2	4	4	2	2	1	1	4	3	4	2	2	5	4	4	2	3	2	5	2	3	5	3	3	3	4	1	4	2	3	4	1	3	2	4	2	2	2	4	4	2
3	3	3	4	0	2	4	4	3	3	4	2	4	4	1	3	5	3	3	4	4	4	5	2	3	5	1	4	2	1	5	4	4	4	2	1	4	5	2	2	1	1	2	3	3	2	1	4	4	1
1	3	3	2	1	3	2	3	3	2	3	4	3	4	1	2	4	1	3	2	4	4	4	3	3	4	4	4	3	4	4	4	4	3	1	2	3	3	1	3	1	2	2	3	3	2	2	3	3	2
1	4	4	2	0	3	4	2	3	3	3	3	3	1	1	2	2	4	5	2	3	4	3	2	1	2	1	2	2	1	4	2	2	2	2	2	4	2	2	1	2	2	2	2	4	2	2	4	3	2
1	3	3	2	1	3	3	2	3	3	3	3	2	3	1	5	5	1	3	2	2	4	3	5	3	4	2	2	4	4	5	5	3	4	2	2	3	2	4	3	1	1	3	2	2	3	1	4	4	2
3	3	3	2	0	3	1	3	3	2	3	3	1	4	1	5	2	2	4	3	4	2	2	2	2	3	1	2	4	2	4	3	3	4	4	1	2	4	1	1	3	2	3	4	2	4	2	3	3	2
0	3	4	1	0	3	2	2	4	2	4	4	3	4	1	3	3	3	4	2	5	4	4	3	2	4	3	4	1	2	5	5	3	3	3	1	4	3	2	3	1	3	1	3	3	4	2	3	3	2
1	4	4	2	1	3	2	3	3	3	4	4	2	3	1	2	1	3	5	2	2	5	5	4	1	4	1	4	1	2	5	5	1	2	1	1	5	1	3	4	4	3	2	2	4	1	2	4	5	1
3	3	3	3	2	3	3	3	2	3	4	4	2	1	1	4	4	2	4	2	4	4	3	2	2	4	2	4	4	2	5	4	4	3	3	1	4	3	1	2	2	2	3	2	1	2	2	3	4	2
2	2	3	1	2	3	1	3	3	2	3	4	3	4	1	4	3	4	3	2	3	2	4	2	2	4	2	3	3	2	4	3	3	5	4	1	3	2	3	3	4	4	3	3	2	5	2	4	4	3
1	2	4	1	0	4	2	1	3	2	4	4	1	1	1	2	4	2	4	2	3	4	4	3	5	3	3	4	4	4	4	3	2	2	3	1	5	4	3	4	3	2	3	3	2	4	2	3	4	2
2	2	3	3	1	3	3	3	4	4	3	4	2	4	1	4	4	2	4	2	4	4	4	2	4	5	3	2	2	2	3	4	3	3	2	1	4	4	2	4	4	4	2	2	3	2	2	4	1	2
2	3	3	3	1	2	2	3	3	3	3	3	4	4	1	1	5	1	3	3	2	5	5	5	2	4	2	3	4	-99	2	5	2	1	3	1	3	4	1	4	1	2	2	3	4	3	1	4	5	2
1	3	4	2	1	3	3	2	4	2	4	4	3	3	1	2	4	3	-99	2	4	3	4	3	2	3	2	2	2	4	4	2	4	2	4	2	4	2	2	4	3	3	2	3	1	3	2	4	4	2
1	2	3	3	1	3	2	2	2	3	2	3	3	3	2	4	2	2	4	1	1	4	3	4	1	3	3	2	2	4	3	2	4	4	3	2	3	2	2	4	2	2	3	3	2	4	2	3	3	2
1	2	2	1	0	2	2	0	2	3	3	3	3	3	2	2	3	2	4	5	2	5	4	2	3	4	1	4	3	2	5	3	2	5	2	2	5	2	2	2	5	3	2	3	4	3	2	4	4	3
2	2	3	2	0	4	3	2	4	3	2	4	2	1	2	3	4	4	4	2	4	3	5	3	2	4	2	3	2	4	3	1	3	4	3	2	4	2	2	4	4	4	3	3	1	3	1	4	4	3
2	2	3	3	1	2	1	2	2	3	3	3	3	3	2	3	4	3	3	3	3	4	3	3	3	3	3	4	3	3	4	2	3	4	3	2	4	3	2	3	1	3	3	3	2	3	1	3	3	3
3	3	3	2	1	3	3	2	4	3	3	4	2	3	2	4	3	2	4	3	4	3	5	4	3	4	2	3	2	2	5	4	4	4	2	1	4	4	2	3	3	2	2	3	2	3	1	3	4	2
1	2	3	3	0	2	4	3	2	3	3	2	2	1	2	4	3	4	4	2	4	4	3	2	3	3	3	4	2	2	4	4	4	4	2	2	4	2	2	2	2	2	2	2	1	4	2	3	3	3
2	3	3	3	2	3	3	2	3	3	3	3	3	3	2	1	4	2	4	3	2	4	4	4	2	2	2	4	1	4	3	4	3	2	2	2	3	3	1	4	1	3	2	3	3	2	1	3	3	2
1	3	3	2	0	2	3	1	3	2	3	4	3	2	2	3	4	2	3	3	4	2	4	4	2	5	3	3	2	4	4	3	3	3	3	2	4	3	3	2	2	1	3	3	2	3	1	3	4	2
1	3	3	2	1	3	3	1	2	1	3	3	3	1	2	2	2	5	4	4	5	3	3	3	1	4	2	4	2	2	4	2	2	4	4	1	4	2	3	3	2	4	1	4	2	3	2	4	5	2
3	2	3	3	2	3	2	3	3	3	3	3	3	4	2	4	2	2	3	3	4	4	4	3	4	3	2	4	4	3	4	4	3	3	2	2	3	4	3	3	3	2	2	4	2	3	2	3	3	2
2	3	3	2	1	3	1	3	2	2	3	3	3	1	2	4	4	2	4	4	4	4	4	4	2	3	4	3	4	5	4	4	4	3	2	2	3	2	2	2	2	3	2	3	2	2	2	3	3	3
2	3	4	3	2	2	2	2	2	3	3	3	3	3	2	2	4	3	3	3	4	3	4	2	3	4	2	4	2	2	4	4	3	3	3	1	3	3	2	3	2	4	2	3	2	4	1	4	3	2
2	3	3	3	0	4	3	4	3	4	3	4	2	4	2	4	4	2	4	3	5	4	3	2	-99	4	2	4	4	5	4	3	4	4	4	1	4	4	3	4	2	4	2	2	2	1	3	5	2	4
1	3	3	2	0	2	2	2	2	3	3	2	2	3	2	4	4	3	4	3	5	5	4	3	3	2	3	3	2	3	4	3	4	3	3	2	4	4	3	2	2	2	3	3	2	3	2	2	4	4
2	3	3	3	2	3	2	2	4	2	3	4	3	4	2	3	4	2	4	3	2	4	4	4	3	4	4	2	3	4	4	4	2	2	4	2	4	4	2	4	2	4	3	2	3	3	2	3	4	2
0	3	3	1	1	1	2	1	3	2	3	3	2	2	2	4	4	4	4	3	4	3	2	2	2	3	2	2	2	2	4	2	3	3	3	1	4	2	2	1	2	3	2	4	2	4	2	3	4	3
3	1	3	2	1	3	2	3	3	3	3	3	3	2	2	2	4	2	3	2	4	4	4	2	2	4	2	5	4	2	4	4	4	2	2	2	4	4	3	4	4	2	2	2	4	3	4	4	4	2
1	3	4	2	0	3	2	2	4	2	4	4	2	3	2	2	4	1	4	2	2	4	3	2	2	4	4	4	2	4	2	4	2	4	2	2	4	2	3	2	2	2	3	3	4	2	2	4	4	2
3	3	3	2	1	2	3	2	2	3	2	3	2	3	2	4	3	1	3	2	3	4	3	3	2	4	2	3	-99	2	5	4	3	4	3	2	3	4	2	2	4	2	2	4	2	4	2	4	3	2
3	3	4	3	0	2	2	2	2	2	4	4	2	4	2	3	4	3	3	2	1	3	3	2	2	4	1	1	2	3	4	4	3	3	3	1	3	4	1	4	1	2	1	3	1	2	1	3	4	1
2	4	4	4	1	4	3	3	4	4	4	4	4	4	2	1	3	1	4	3	2	3	4	2	1	4	3	2	3	5	5	5	4	3	5	1	5	3	2	5	2	1	2	3	2	2	1	2	3	1
2	3	3	3	2	2	3	4	2	3	4	3	2	3	2	2	4	2	4	1	4	5	3	1	1	1	2	2	3	4	5	3	3	2	2	1	4	3	2	5	1	3	2	2	2	3	2	3	3	1
1	3	3	3	0	4	1	3	3	2	3	4	3	4	2	2	3	2	4	2	2	5	5	4	1	4	4	4	2	4	5	5	3	2	4	1	5	4	3	4	1	2	1	4	1	5	1	4	4	2
2	3	3	2	1	3	2	3	4	3	4	3	3	3	2	3	5	2	4	4	2	4	4	4	4	4	3	5	1	5	3	4	3	2	2	1	3	2	3	2	3	1	2	3	3	4	1	3	2	3
2	4	4	2	1	3	1	2	2	2	3	4	3	4	2	1	3	3	3	2	4	5	4	2	3	1	2	5	3	4	4	5	2	1	3	1	4	4	1	5	2	4	3	3	2	1	1	3	3	4
2	2	2	2	1	3	2	2	3	2	3	3	2	3	2	3	4	3	4	3	3	4	4	3	4	4	2	2	3	3	4	3	3	3	4	3	4	3	3	4	3	3	3	4	3	3	2	4	4	3
2	3	3	3	1	3	2	2	3	2	3	3	2	2	2	3	3	4	3	2	3	4	4	2	2	2	4	5	2	2	4	4	3	3	2	1	4	3	3	4	3	3	1	4	2	3	2	4	3	2
3	2	3	4	1	3	3	4	4	0	3	4	1	3	2	2	2	3	3	2	5	5	4	3	3	4	1	5	2	4	4	2	4	2	3	2	3	3	2	5	2	3	3	3	2	1	2	4	3	2
1	3	4	2	0	4	2	2	4	3	4	4	3	4	2	5	4	3	3	2	2	4	3	3	2	4	5	3	3	4	5	5	3	3	3	2	3	2	2	1	2	2	3	3	2	3	2	3	4	2
0	2	3	3	2	3	2	3	3	2	2	2	3	2	2	2	4	2	2	2	3	5	4	4	2	3	2	4	4	4	4	4	3	2	3	2	3	2	3	5	2	3	2	2	2	4	2	4	3	4
1	3	4	2	1	3	3	3	3	3	4	3	3	3	2	2	4	2	3	1	5	5	4	2	2	2	1	5	2	4	4	2	4	3	4	1	4	2	2	2	2	2	2	2	2	3	2	4	4	2
1	3	4	3	0	3	2	2	3	2	4	4	1	0	2	4	5	3	4	2	3	4	4	4	3	3	4	4	2	4	3	4	2	3	3	1	4	1	3	1	3	3	3	3	1	2	1	2	3	2
1	4	4	1	1	3	1	2	3	4	4	4	4	3	2	2	3	2	5	1	3	4	3	2	2	2	4	4	3	2	4	4	3	2	4	2	4	3	3	4	2	3	2	1	2	1	2	4	3	3
1	3	2	2	1	3	1	1	3	1	3	3	2	3	2	4	3	2	2	4	2	4	4	3	3	4	2	2	3	3	5	5	3	3	4	2	3	2	2	2	2	2	2	4	2	4	2	3	4	2
1	3	4	2	0	3	3	3	4	3	4	4	3	3	2	3	4	4	4	1	2	5	4	3	2	3	3	4	3	2	5	4	5	1	4	1	5	3	3	3	2	4	1	3	3	2	2	4	4	3
0	4	4	3	0	4	2	3	4	3	4	4	4	2	2	1	5	2	4	2	2	5	4	1	2	3	2	5	1	1	5	2	4	3	5	2	5	2	1	5	1	4	1	2	4	1	2	4	4	1
4	2	3	2	0	3	0	2	2	1	3	2	3	4	2	1	2	1	3	2	2	4	4	4	2	3	4	5	2	4	4	3	4	3	2	1	4	2	2	4	2	3	2	3	2	2	2	4	4	2
1	3	4	1	1	0	2	1	3	4	4	4	4	3	3	1	3	1	1	1	1	5	5	3	1	4	4	5	1	4	4	5	2	4	4	2	5	2	3	5	4	1	5	3	2	2	1	2	2	2
3	3	3	2	0	4	1	2	4	1	3	4	0	3	3	4	4	4	4	2	4	4	2	4	3	4	5	5	2	4	3	2	3	4	3	1	3	4	1	3	2	4	2	1	2	1	2	2	3	3
1	3	3	2	0	3	2	4	3	3	4	4	2	3	3	2	4	3	4	2	2	5	4	4	2	3	2	-99	1	3	5	3	4	2	4	2	5	3	2	3	2	2	2	2	1	2	1	2	4	2
2	3	3	2	1	3	3	1	3	2	3	3	3	3	3	2	4	2	3	4	4	3	4	4	4	4	2	4	2	3	4	4	3	4	3	2	3	3	2	3	2	3	3	4	2	4	2	2	3	3
1	2	3	2	0	3	2	3	4	3	4	4	2	2	3	2	4	1	4	2	3	5	3	4	5	4	3	4	2	5	4	4	3	2	3	2	3	4	3	4	1	2	3	4	4	2	3	4	2	2
1	3	3	2	0	3	2	3	3	2	3	3	3	1	3	3	4	2	4	2	5	4	4	4	2	2	2	2	3	4	4	2	4	3	4	2	4	2	2	3	2	2	3	2	2	2	2	2	4	4
1	3	3	2	1	3	3	1	3	2	3	3	3	2	3	1	3	4	4	1	3	5	2	2	2	4	3	5	1	2	4	2	4	4	4	1	4	3	2	2	2	3	1	3	2	2	1	4	3	4
1	3	3	2	3	3	3	3	2	3	3	3	4	4	3	2	4	2	4	4	4	3	2	4	2	4	3	3	4	2	4	4	3	4	4	2	4	2	2	4	2	4	2	4	4	2	2	3	4	2
4	4	4	4	3	4	3	4	4	3	4	4	2	3	3	3	4	2	4	1	5	5	4	4	2	3	3	2	4	4	4	4	3	2	4	2	4	5	3	3	5	1	2	2	2	2	2	2	4	2
2	3	3	2	2	3	3	2	2	3	4	4	3	3	3	4	3	2	4	3	4	2	4	2	2	4	2	4	2	2	3	4	2	4	3	2	4	3	2	4	4	2	2	4	2	4	3	4	3	2
1	3	3	2	2	3	2	1	3	3	3	3	3	4	3	4	4	4	4	2	4	4	3	2	4	4	3	4	3	3	3	4	3	3	4	1	4	2	2	2	3	3	2	3	3	4	3	4	4	3
3	2	3	2	1	2	3	2	2	3	2	3	2	4	3	3	3	2	4	1	4	4	2	2	4	4	2	4	2	2	4	2	3	3	4	1	3	4	1	3	2	3	2	2	2	3	2	4	4	2
3	3	4	2	3	4	3	3	4	3	3	4	4	3	3	3	4	1	3	4	4	3	3	4	2	5	3	4	2	4	4	4	2	3	3	2	3	4	4	2	4	4	2	3	2	4	2	3	4	1
2	3	3	3	2	2	3	3	3	3	3	3	3	3	3	2	4	5	3	1	5	5	4	1	2	2	1	5	2	4	5	4	3	2	3	1	3	3	1	4	4	4	2	3	2	3	1	1	3	2
1	3	4	2	1	4	1	3	4	3	3	4	1	4	3	3	1	2	3	2	2	2	2	3	2	3	2	5	2	3	4	5	2	4	4	2	3	4	3	1	4	3	3	3	2	3	5	3	3	2
2	3	3	3	3	3	3	3	2	3	3	3	3	3	3	3	5	4	2	4	4	5	3	5	4	5	4	4	2	4	2	4	2	3	4	3	2	4	3	2	1	3	2	4	4	3	2	1	5	1
2	1	3	3	0	3	1	3	3	2	3	4	2	3	3	2	5	3	4	4	2	5	3	2	1	2	2	2	4	2	4	2	4	3	2	2	4	3	2	4	2	2	2	3	2	3	2	3	4	2
1	2	3	2	1	3	2	2	3	3	3	4	2	1	3	2	3	4	4	2	2	4	4	2	1	1	1	4	4	3	5	4	4	2	4	1	4	3	2	4	4	3	2	1	1	3	1	4	4	3
1	3	4	2	0	2	3	1	3	3	4	3	1	1	3	2	4	3	3	2	2	4	4	4	2	3	2	4	2	4	4	3	3	2	4	2	4	2	3	2	2	3	2	2	4	2	2	3	4	3
2	3	3	3	1	3	4	3	3	3	3	4	4	3	3	2	5	3	4	3	5	4	5	4	2	5	1	3	1	3	5	5	3	5	3	2	3	3	1	4	2	3	3	4	2	1	1	4	5	1
1	4	3	4	3	2	2	0	2	2	4	4	3	4	3	1	4	1	5	1	3	4	4	5	1	4	4	5	3	3	5	4	1	3	4	1	5	4	2	5	3	2	2	3	2	1	2	3	5	2
2	4	4	3	3	3	4	3	2	4	4	3	3	4	3	2	4	2	4	2	2	5	4	4	2	5	1	4	2	4	5	5	3	2	4	2	4	3	3	5	3	3	2	2	2	4	1	4	4	3
3	3	3	3	1	3	2	3	2	3	4	2	3	4	3	4	1	2	3	2	4	3	2	3	2	5	3	4	3	2	4	4	4	3	3	1	-99	4	3	2	2	3	2	4	2	3	3	4	3	1
0	3	3	0	0	0	1	3	1	1	3	4	3	2	3	3	4	1	5	2	5	5	4	3	2	4	5	3	1	4	4	4	4	5	4	1	4	1	3	1	3	1	1	4	1	5	2	4	4	1
2	3	3	3	2	1	1	3	2	3	2	1	3	1	4	3	3	1	2	3	2	3	3	2	2	4	4	4	2	4	4	4	2	2	3	2	2	3	2	2	2	2	2	3	3	4	2	2	2	2
0	4	4	4	4	1	4	4	4	4	4	4	4	3	4	4	3	3	4	1	5	1	5	3	2	4	1	5	2	1	4	2	1	3	2	2	4	1	3	5	2	2	2	2	2	3	1	2	5	4
2	3	3	4	1	4	3	4	3	3	3	4	2	3	4	5	4	1	2	3	5	2	3	4	1	5	2	1	2	5	5	4	2	3	3	2	4	4	2	1	3	2	2	5	2	2	2	3	2	1
4	3	3	4	2	3	3	3	3	2	3	3	3	4	4	5	3	2	3	2	3	3	4	4	4	5	2	2	3	3	4	4	4	3	4	1	4	4	2	3	2	3	2	2	2	4	2	3	2	1
2	2	4	3	1	3	2	3	3	4	4	3	3	3	4	4	4	2	3	3	4	5	4	2	3	4	2	4	2	2	5	5	5	2	2	2	4	3	2	4	2	2	2	3	2	3	1	3	2	3
1	3	4	2	2	4	4	3	4	4	4	4	4	4	4	1	4	3	4	3	3	4	4	3	2	3	1	3	2	3	1	1	1	3	4	1	4	3	1	3	2	3	2	2	1	3	2	3	4	2
2	3	2	2	0	3	2	2	4	1	3	3	1	2	4	1	3	3	4	1	4	4	3	2	2	3	1	4	2	3	4	4	3	2	3	2	3	2	2	3	2	4	2	3	2	2	2	4	4	3
2	3	4	4	3	4	2	4	4	4	4	4	4	4	4	2	4	2	3	1	3	5	5	2	4	5	1	4	2	3	3	5	3	5	4	3	3	4	2	3	4	5	3	2	2	2	2	5	4	1
3	3	4	4	3	3	1	3	3	4	4	4	4	4	4	3	2	2	4	1	5	3	4	4	4	4	1	5	1	2	5	4	4	1	3	1	4	5	1	5	2	2	3	4	1	3	1	3	2	1
1	4	4	2	1	2	3	4	2	3	4	2	3	1	0	3	4	2	2	1	2	4	4	5	3	4	2	2	1	2	5	2	4	3	3	1	5	3	2	5	2	4	2	4	2	4	1	3	4	2
2	3	4	4	0	3	3	4	3	3	3	3	1	3	0	5	5	2	4	4	4	2	3	2	2	5	2	4	2	1	5	5	2	5	4	1	4	4	1	1	1	3	3	5	1	3	1	4	4	1
1	3	3	1	0	1	2	1	1	3	3	2	3	2	0	2	4	1	3	1	3	4	3	4	1	4	4	4	3	5	5	2	3	2	4	1	5	2	1	4	3	2	3	4	1	2	1	3	3	2
1	3	3	2	1	3	1	1	3	2	4	4	1	2	0	3	3	-99	5	5	4	5	3	4	2	4	2	4	2	2	4	3	3	3	1	1	5	2	3	2	4	4	3	3	4	3	2	5	4	2
0	3	4	1	0	2	1	1	3	3	3	3	2	0	0	4	4	2	4	3	2	2	4	2	2	3	4	4	3	3	4	4	2	2	4	2	4	2	2	1	3	3	2	3	3	3	1	3	4	2
1	3	4	1	0	3	0	1	3	1	3	3	3	1	0	5	2	3	4	1	3	4	2	2	1	1	4	4	4	4	4	2	2	5	2	1	4	2	3	3	2	3	2	2	2	2	2	3	2	4
1	3	3	1	0	2	3	0	3	2	3	3	4	2	1	4	3	3	4	1	2	4	5	3	2	4	5	2	4	5	5	4	1	4	5	1	5	3	3	2	4	2	3	4	3	4	3	4	4	3
1	3	3	3	0	3	2	3	3	3	3	4	3	4	1	5	3	2	3	4	1	3	4	2	2	4	5	4	3	3	5	5	1	3	4	1	4	1	1	2	3	2	2	1	1	2	1	2	2	1
1	3	3	2	0	3	2	1	3	2	3	3	2	2	1	4	5	4	4	2	4	4	4	4	2	3	3	2	2	3	4	2	3	4	2	2	4	2	3	3	2	4	2	4	2	2	2	4	2	4
1	2	3	2	0	2	1	2	2	3	2	2	2	3	1	5	5	4	4	2	2	3	3	2	3	2	3	1	1	1	4	2	3	3	1	1	3	2	1	1	2	3	2	4	2	4	1	4	3	2
0	2	3	1	1	3	2	2	4	2	3	4	3	0	1	3	4	1	3	4	3	4	5	4	2	4	2	#NULL!	4	4	3	4	5	3	2	2	3	1	2	1	2	2	2	3	2	2	3	4	3	2
2	3	3	1	0	1	4	2	1	2	4	3	2	3	1	2	4	2	3	1	4	4	3	2	2	4	2	4	2	1	5	4	3	3	4	1	3	3	2	5	2	2	1	2	2	3	1	4	3	2
3	2	3	4	1	2	1	1	3	1	3	3	4	4	1	3	4	3	4	2	3	4	4	3	2	3	3	2	2	2	4	3	3	4	4	1	4	4	2	4	3	3	1	4	3	3	2	3	4	2
0	2	3	1	1	1	2	2	2	3	4	4	3	0	1	3	3	3	4	1	3	2	4	1	4	3	3	3	3	1	4	3	3	2	3	2	5	1	1	3	1	3	1	4	3	3	4	3	3	3
1	3	4	3	2	2	3	3	2	4	4	3	2	1	1	5	4	4	4	2	4	3	3	2	5	4	3	4	2	1	2	3	4	3	3	2	5	2	1	2	2	2	1	2	2	3	2	3	2	2
0	3	3	2	1	2	3	3	3	3	4	3	3	0	1	5	4	3	3	2	4	2	5	3	2	4	4	3	4	3	4	2	2	4	3	2	4	2	3	4	3	4	2	2	2	4	2	4	4	3
2	2	3	2	2	4	2	2	4	3	3	4	3	3	1	4	4	2	4	3	2	4	4	2	2	4	3	4	1	2	4	4	3	4	3	1	4	3	3	4	2	4	3	4	4	2	2	2	3	2
2	3	3	3	1	3	3	2	2	3	3	3	3	2	1	2	4	2	4	4	4	4	5	3	4	5	4	5	3	3	4	2	3	3	3	2	4	3	2	4	2	2	3	3	2	2	1	4	1	2
2	3	4	2	2	3	3	3	4	3	4	4	2	4	1	2	5	3	4	2	4	4	4	2	2	4	2	3	2	2	5	3	3	2	3	1	5	3	2	4	3	2	1	3	2	3	2	4	4	2
1	3	3	1	0	3	3	1	2	4	3	4	4	2	1	2	4	3	4	2	4	5	4	2	2	3	2	2	4	2	5	4	4	3	2	2	4	3	1	2	2	3	2	4	4	2	1	2	3	2
2	3	3	2	1	3	3	2	3	3	3	3	3	3	1	2	5	2	4	3	3	3	4	2	3	4	4	3	2	4	3	5	3	3	3	1	5	3	3	2	1	3	2	4	4	3	1	2	4	2
2	4	4	3	0	3	3	3	4	4	4	4	2	2	1	4	4	2	4	2	1	3	3	4	3	5	4	3	2	2	5	4	2	3	4	1	3	4	2	3	2	2	1	2	3	4	3	4	3	2
0	2	3	1	2	0	2	2	3	3	3	3	2	1	2	1	4	3	2	2	3	4	4	3	2	4	3	4	2	2	4	4	3	1	3	1	3	3	1	4	3	3	3	2	2	3	2	3	3	2
2	3	3	2	1	2	2	2	2	3	3	3	3	3	2	3	5	1	4	1	5	5	5	4	1	4	3	4	4	5	5	3	5	1	3	3	3	4	1	1	1	3	2	1	1	3	1	3	5	3
0	3	3	0	1	3	1	3	3	1	4	4	2	1	2	3	4	3	3	3	5	3	3	3	3	3	3	4	2	4	4	4	3	3	2	3	3	1	2	3	2	3	2	3	2	4	2	4	4	3
0	3	3	2	0	4	2	1	4	1	3	4	2	1	2	2	4	2	4	1	3	5	4	3	3	3	3	4	1	4	3	3	3	2	2	1	3	1	3	4	1	2	2	2	2	2	3	3	3	3
2	3	4	2	2	3	1	3	4	2	3	4	2	4	2	1	4	3	3	3	4	5	4	4	1	4	2	4	2	3	5	4	4	2	3	1	4	3	1	4	1	3	3	3	3	3	2	3	4	2
1	2	3	2	1	2	2	3	1	2	2	3	0	1	2	2	2	2	2	2	3	4	2	2	1	2	4	4	2	2	5	3	3	3	4	2	3	2	2	4	4	3	3	3	1	2	3	4	4	2
3	3	4	2	1	3	3	4	4	4	3	4	3	4	2	3	4	2	3	2	3	4	4	1	4	5	3	5	3	5	4	3	4	4	5	2	3	4	1	2	5	3	4	4	4	1	2	4	3	1
1	2	3	2	1	2	2	3	3	2	3	3	2	2	2	4	4	2	4	4	3	4	4	4	2	5	3	2	2	4	3	4	3	3	3	2	4	3	3	2	4	2	2	3	2	3	2	3	4	2
0	1	3	1	0	4	4	3	4	4	4	4	3	0	2	5	4	2	4	1	1	5	4	3	4	1	2	5	1	3	5	1	4	5	5	1	4	1	3	1	1	5	2	2	4	5	1	4	4	5
2	3	3	2	2	3	2	3	3	3	3	3	1	4	2	1	5	2	3	1	3	5	5	4	2	4	3	5	2	4	1	4	4	4	2	2	3	3	1	5	1	4	3	2	1	1	2	2	4	2
1	4	4	2	2	4	4	3	4	4	4	4	3	3	2	3	4	4	3	1	2	4	5	2	4	4	3	5	1	2	5	5	4	1	2	1	3	1	3	2	2	2	2	3	2	1	1	4	4	1
1	3	3	2	1	2	3	3	2	3	3	3	3	3	2	3	4	4	4	3	4	4	4	4	1	4	2	2	2	3	4	4	4	3	3	2	4	3	3	4	2	3	2	2	1	2	1	4	4	3
1	3	4	2	2	3	3	3	4	4	4	4	3	3	2	3	3	2	4	2	3	3	3	2	2	2	3	2	3	4	3	4	4	3	2	2	4	4	2	4	2	2	2	3	3	3	3	4	3	1
2	4	4	3	3	3	3	4	4	3	4	4	4	4	2	2	3	1	2	2	2	4	4	4	3	3	4	4	2	4	3	3	3	2	4	2	3	3	2	4	3	2	2	2	2	2	2	4	4	2
3	4	3	4	3	2	3	1	4	4	4	4	4	4	3	3	3	3	3	2	3	4	2	3	5	5	4	1	3	3	5	5	-99	3	4	2	3	3	3	3	4	3	3	5	4	4	4	5	4	2
1	3	3	1	0	2	1	1	2	4	3	2	2	4	3	2	5	1	4	2	3	4	5	3	2	4	3	5	4	3	2	2	5	2	4	1	3	1	2	4	2	2	3	2	2	2	4	4	2	3
1	3	3	2	0	1	2	1	1	4	3	3	2	2	3	4	4	2	3	3	5	4	4	2	1	4	3	4	4	5	5	4	3	3	2	4	4	2	1	1	4	2	2	3	2	3	2	2	4	1
1	3	3	3	1	2	1	3	1	3	3	2	2	4	3	2	3	1	2	4	4	3	3	4	2	5	2	5	4	3	4	5	3	2	4	3	3	3	3	1	3	2	3	2	2	3	3	4	4	2
2	3	3	2	2	2	3	2	3	4	3	3	4	4	3	3	5	3	4	1	4	5	5	3	1	4	4	5	2	4	3	2	2	3	2	2	4	3	3	4	2	3	2	3	1	5	1	3	4	2
0	3	4	1	1	3	2	2	3	2	3	4	1	1	3	1	2	3	4	1	3	5	4	4	2	2	4	5	2	4	4	2	4	3	3	1	4	1	1	5	4	4	3	2	2	2	2	4	3	2
1	3	4	2	0	4	2	1	3	2	3	3	2	2	3	2	4	3	4	2	3	2	4	2	4	2	3	2	2	4	4	3	3	3	2	2	4	3	2	4	2	1	3	2	2	3	2	4	3	2
3	3	4	2	2	3	3	4	3	2	4	4	2	3	3	2	3	2	4	2	1	4	5	3	2	3	3	4	2	4	5	4	3	3	3	2	5	3	1	5	3	3	1	3	4	3	2	4	4	2
1	3	3	2	3	3	3	3	3	3	4	3	3	3	3	4	2	3	2	3	3	4	4	3	3	3	3	2	3	4	3	3	2	2	3	3	4	3	4	3	4	4	2	3	4	3	2	3	3	2
0	3	3	2	0	3	3	2	3	2	4	3	2	3	4	4	4	2	3	2	2	4	3	2	2	2	3	4	4	2	4	4	2	2	4	2	4	2	4	5	2	1	1	4	2	5	1	4	3	3
3	3	3	1	1	4	2	3	4	3	3	4	3	4	4	2	5	2	3	2	4	5	3	4	3	4	4	4	3	4	4	3	4	3	3	2	3	4	3	5	2	2	4	4	2	4	2	3	3	1
1	4	4	2	1	3	1	4	4	3	4	4	2	3	4	4	4	2	3	4	2	3	2	4	1	5	3	2	2	5	5	5	2	1	4	1	4	4	2	2	2	2	2	3	2	5	2	4	5	1
2	3	4	3	1	2	4	3	1	2	3	3	3	4	4	3	2	4	4	2	2	4	4	4	2	3	4	4	2	3	4	3	2	3	3	2	4	4	3	3	4	3	2	3	2	3	2	4	4	3
3	2	3	3	1	2	3	2	3	1	3	3	1	3	4	5	2	2	4	4	5	2	3	3	1	4	3	2	4	3	4	2	3	4	3	2	4	4	3	1	2	2	3	5	3	4	2	3	4	3
0	3	1	2	0	2	3	3	3	3	4	4	4	4	4	5	3	2	2	4	2	3	2	3	1	5	3	1	1	2	4	2	1	2	2	1	5	2	1	1	1	3	3	4	2	2	1	4	4	1
0	0	0	0	2	3	1	0	3	1	3	3	0	0	0	5	1	1	5	1	5	1	5	5	1	5	5	1	5	5	1	1	3	1	5	3	1	1	1	1	1	1	3	1	1	4	1	1	1	1
1	4	2	3	2	4	1	2	4	2	4	4	2	1	0	3	4	2	4	2	3	4	4	3	3	3	3	3	3	4	4	4	2	3	4	3	4	2	2	2	2	3	3	2	2	3	2	3	3	2
0	3	4	3	0	2	4	2	2	3	3	4	3	0	0	2	4	2	4	2	4	4	4	4	2	4	4	4	2	4	4	2	2	3	3	3	4	2	2	2	2	2	2	2	2	2	2	4	4	2
2	3	4	2	1	1	2	3	2	2	4	4	2	3	0	3	2	3	4	2	4	4	2	2	2	2	-99	3	4	2	4	4	4	2	4	2	4	3	3	4	2	2	2	3	2	3	3	2	3	4
1	3	4	2	0	3	1	3	2	3	3	3	2	1	0	4	5	1	3	2	2	4	4	4	2	3	2	3	1	4	3	4	2	3	4	3	4	2	3	4	1	2	2	3	3	1	1	3	4	2
1	3	3	3	1	3	1	0	3	1	2	3	0	3	0	1	5	4	4	1	3	5	3	3	3	3	5	4	4	3	5	2	3	2	2	1	1	1	3	3	3	4	1	3	1	4	3	4	4	2
2	2	4	2	0	3	1	1	4	1	3	4	1	3	0	1	3	4	4	1	2	5	2	4	2	1	4	2	1	3	4	2	3	2	2	2	5	2	3	5	4	2	1	1	2	1	2	3	2	1
2	3	4	3	1	3	2	2	3	3	4	4	2	2	0	4	3	2	3	2	4	3	2	4	1	4	5	3	3	4	5	4	3	2	4	2	5	3	1	2	4	3	2	3	2	2	3	2	4	2
1	2	2	0	0	1	2	2	0	1	2	2	1	1	1	2	5	3	5	1	5	4	3	4	3	2	4	5	4	3	3	2	2	3	4	3	5	2	4	3	1	3	1	2	1	2	3	4	4	3
2	2	2	2	0	1	0	1	0	2	2	1	1	2	1	5	4	4	3	1	5	4	3	4	2	2	5	5	2	2	1	1	4	2	1	1	1	2	2	1	1	1	5	1	1	1	5	2	2	2
1	3	3	2	1	3	2	2	3	2	4	4	2	2	1	3	3	1	3	2	5	4	4	4	1	4	4	4	2	5	5	2	3	3	2	2	3	2	3	2	2	3	2	3	2	3	2	3	4	1
0	1	2	1	0	3	2	1	4	4	2	4	3	1	1	3	5	2	2	3	3	3	5	1	2	4	4	4	2	2	4	4	3	2	2	1	3	2	2	3	4	2	2	4	1	3	1	4	3	2
0	3	3	1	0	2	3	2	1	3	3	4	2	4	1	4	3	2	4	1	4	3	4	3	2	2	2	2	2	3	4	4	4	4	2	2	4	1	2	2	5	2	2	2	2	2	2	2	3	3
0	2	3	1	0	3	2	2	2	2	3	3	2	2	1	1	4	4	4	3	4	5	5	2	3	2	1	4	2	4	5	2	3	4	2	1	5	2	1	5	1	3	2	4	3	2	1	5	3	2
1	3	3	1	0	2	1	3	2	2	3	3	1	2	1	2	4	4	4	3	4	4	3	3	2	2	2	4	2	2	4	3	4	4	3	2	4	2	2	2	2	4	2	4	2	3	2	3	4	3
1	3	2	2	1	2	3	2	2	3	3	3	3	2	1	2	3	2	4	2	2	5	3	3	2	2	3	5	2	4	3	2	3	2	3	1	4	3	1	4	3	2	2	2	1	3	3	4	3	2
2	3	3	3	1	3	2	3	3	3	3	4	2	4	1	4	3	3	4	2	2	3	4	2	3	4	4	2	2	2	4	3	2	3	4	2	5	5	1	1	2	3	2	2	4	4	1	4	3	2
3	4	3	2	1	2	3	4	2	3	3	4	4	3	1	2	3	1	4	2	1	5	4	2	4	3	5	4	1	4	3	4	2	4	4	3	3	2	1	4	4	1	3	3	3	4	2	3	4	1
2	3	3	2	1	1	2	1	2	3	3	3	4	2	1	2	2	1	2	2	2	4	4	3	2	4	3	5	2	4	2	2	4	5	4	2	3	2	1	4	4	2	3	4	3	3	3	3	3	2
3	3	4	3	2	2	2	2	3	3	3	3	3	3	1	5	4	4	4	3	5	2	4	1	2	5	1	4	2	4	5	3	2	3	4	1	4	4	2	4	2	2	2	2	1	5	1	3	4	1
3	3	4	3	0	2	1	2	2	4	4	3	3	4	1	3	4	2	4	4	2	4	2	4	2	4	4	2	2	4	5	5	3	3	4	2	4	5	1	3	4	2	2	4	2	3	1	4	4	3
1	4	4	3	0	4	3	3	4	3	4	4	3	2	2	2	5	2	4	4	1	4	4	2	4	4	3	5	4	1	5	4	4	3	4	3	4	2	2	5	3	1	4	2	2	4	2	3	2	2
1	3	3	2	0	2	0	0	2	3	4	3	3	1	2	1	3	2	3	2	4	4	3	4	3	3	3	4	2	4	3	4	2	3	3	2	3	3	3	4	3	3	4	2	3	2	3	3	4	2
0	3	3	2	0	2	2	2	2	3	3	3	1	3	2	3	4	4	4	2	2	4	4	2	2	3	3	5	2	4	4	2	4	3	3	1	4	2	2	1	2	2	3	2	2	3	2	3	3	3
1	2	3	2	0	3	3	1	3	4	3	4	3	3	2	3	4	1	3	3	3	4	3	4	2	3	4	3	2	4	4	4	2	3	4	2	4	3	1	4	2	2	2	3	2	3	2	2	3	3
1	2	3	2	0	3	3	2	3	1	3	3	2	2	2	2	5	2	4	2	3	4	4	1	2	4	2	5	2	1	4	4	2	3	2	1	4	2	2	4	2	2	4	3	2	3	1	4	3	2
0	1	4	2	0	3	2	3	3	3	3	3	3	2	2	3	4	1	4	5	2	4	4	4	2	5	4	2	4	2	4	4	1	3	4	1	4	2	2	4	1	2	1	5	5	5	4	3	4	1
1	1	3	2	0	3	0	1	2	2	3	4	3	4	2	1	1	1	4	1	2	5	3	5	1	5	3	5	1	5	5	4	2	2	4	4	2	4	1	1	1	3	1	2	5	3	3	2	5	1
2	1	4	2	3	3	1	3	3	4	3	4	2	3	2	2	3	1	4	1	2	4	3	2	1	3	3	5	4	5	2	2	2	2	3	4	4	3	1	3	1	2	2	2	1	1	4	4	4	3
2	3	4	4	1	3	3	3	4	3	4	4	3	3	2	3	4	2	2	3	4	3	3	2	2	5	2	4	4	2	5	4	4	2	4	2	4	4	1	1	2	4	3	2	2	4	2	4	4	2
1	3	3	1	1	-99	2	2	-99	3	3	-99	3	3	2	2	2	-99	4	2	3	2	4	4	3	4	4	2	2	4	4	5	2	5	4	1	4	2	3	5	4	2	2	4	4	4	2	2	2	1
0	2	2	1	0	2	1	3	0	2	2	2	3	0	3	2	2	3	4	1	4	5	3	4	2	2	1	5	2	4	4	4	4	2	3	2	3	1	1	4	4	4	3	2	2	2	2	4	3	2
1	2	3	2	2	3	3	4	3	4	2	3	3	3	3	5	5	2	3	4	5	4	4	3	2	5	4	4	2	4	3	2	1	5	2	2	3	2	2	1	2	2	2	3	2	2	3	4	2	1
2	3	4	3	1	3	3	2	3	3	3	4	3	3	3	2	4	3	4	2	4	4	4	2	3	3	5	4	2	3	4	4	3	2	2	2	4	3	2	2	1	2	2	2	2	4	1	4	3	2
3	4	4	1	1	4	0	4	4	0	4	4	2	4	3	1	4	3	5	2	3	4	4	4	2	4	3	4	2	5	5	5	3	3	2	2	5	2	2	3	2	4	2	5	2	2	2	4	3	3
2	3	3	2	0	4	3	3	3	3	3	3	3	3	3	2	2	4	3	4	5	2	3	3	4	4	4	1	2	3	3	2	2	3	3	3	4	5	3	4	1	3	3	2	1	1	1	3	3	2
2	3	4	1	1	3	2	1	3	3	4	4	4	3	3	4	4	2	3	2	2	2	4	3	2	4	4	3	2	4	4	4	3	3	3	2	4	3	4	4	2	4	2	4	4	3	2	3	2	2
1	3	3	3	3	3	3	3	3	3	3	3	3	3	3	3	2	2	4	3	3	4	4	4	2	4	2	5	1	4	4	3	4	3	3	2	4	3	1	4	3	3	2	4	1	2	1	2	4	2
3	2	4	3	3	3	3	4	3	2	3	3	2	4	3	1	4	3	4	1	2	3	4	4	1	3	3	5	4	4	4	3	2	2	4	3	3	4	1	5	1	4	3	3	4	4	2	4	4	2
2	3	4	3	0	3	2	2	3	3	4	4	4	4	3	3	2	2	4	3	2	3	4	2	2	4	5	4	2	5	5	5	2	2	3	2	4	4	3	2	4	4	2	2	4	3	2	4	2	2
1	4	4	2	0	4	3	2	4	2	4	4	2	3	3	3	3	2	4	2	2	4	3	2	2	4	5	4	2	4	5	5	2	2	3	3	5	2	4	4	5	2	1	2	2	4	3	4	3	4
2	3	3	3	2	1	0	3	2	2	4	2	2	2	4	1	5	1	3	1	4	5	4	3	3	5	4	5	2	4	3	2	4	5	2	3	3	4	1	5	2	2	3	1	2	5	4	4	3	2
0	3	3	1	0	3	2	2	3	3	3	3	1	3	4	2	4	2	2	3	2	5	3	5	2	4	4	5	3	4	2	2	3	2	2	3	2	2	1	1	1	2	1	4	1	1	2	4	4	1
0	1	3	1	0	3	4	1	4	2	2	4	4	2	4	2	5	2	5	4	3	3	4	4	2	4	5	4	3	5	2	5	2	3	2	3	4	1	1	5	1	2	2	4	3	3	4	2	3	2
2	3	4	2	1	1	2	3	1	3	3	2	3	2	4	4	4	2	4	2	1	2	4	3	2	4	4	4	2	4	4	3	3	4	2	2	4	3	2	4	2	2	2	3	4	4	2	3	4	2
1	3	3	2	1	4	4	4	4	4	4	4	2	4	4	1	5	1	1	3	5	3	1	1	5	5	5	3	4	3	3	4	1	5	5	1	4	1	4	4	3	3	3	4	3	3	3	4	5	1
3	3	3	3	3	4	4	3	3	4	3	3	3	4	4	2	4	1	3	1	3	4	3	4	3	4	4	4	4	4	4	4	3	2	3	4	3	4	2	5	4	1	3	3	3	2	2	3	2	2
1	3	3	2	1	3	2	3	3	3	3	3	3	3	4	2	3	2	4	2	2	2	4	2	3	3	4	2	2	2	4	4	2	3	2	2	4	3	2	4	2	4	2	2	2	2	2	4	2	2
4	3	4	4	3	4	2	4	4	3	3	2	3	4	4	3	3	2	3	1	4	4	4	2	1	5	2	4	1	1	5	3	3	4	3	2	4	3	1	3	2	2	2	4	2	1	2	4	4	1
2	4	3	3	0	4	3	3	4	2	4	4	2	4	4	4	5	2	1	2	2	5	4	4	1	3	2	5	3	4	3	4	1	3	3	3	2	4	3	5	1	1	1	4	4	1	3	4	4	4
1	4	4	2	1	4	1	1	4	3	4	4	2	3	4	2	4	2	5	5	3	5	4	3	1	3	5	1	3	5	5	3	2	3	3	1	4	2	3	1	1	2	2	3	4	3	3	4	4	3
0	3	1	2	0	2	1	2	0	2	2	2	2	0	0	2	4	1	5	1	4	5	3	4	2	4	5	4	2	4	4	2	4	1	3	2	4	1	3	4	2	2	2	2	1	2	3	3	3	2
1	3	3	2	0	4	0	0	4	3	4	4	2	1	0	2	4	1	4	1	2	5	5	3	1	3	5	5	1	2	4	5	1	1	3	1	4	1	3	3	4	2	3	3	2	1	2	2	4	2
1	2	2	1	0	3	0	4	3	2	3	4	2	1	0	2	3	2	5	1	5	5	4	3	2	2	3	5	2	2	3	2	5	3	2	1	3	2	3	3	1	2	2	2	2	3	5	1	1	3
4	3	4	4	0	4	2	3	3	1	3	3	3	4	2	3	5	1	2	1	1	4	4	5	2	4	4	3	3	4	4	4	2	4	3	4	5	4	1	3	1	5	1	3	4	3	1	2	3	4
1	3	4	3	1	4	4	2	4	4	3	4	4	3	3	1	1	3	3	1	5	5	4	4	4	5	5	4	4	2	4	3	2	1	2	1	4	2	1	4	4	2	1	4	4	1	2	4	5	2
1	3	2	3	3	2	3	3	2	4	2	2	3	3	4	1	4	1	3	4	4	5	3	4	4	5	1	5	2	1	3	4	3	2	2	1	2	4	1	4	1	2	3	3	1	1	4	2	4	2
[truncated: 114 more columns]
