# Supplementary material for: Validation of the German Emotional Contagion Scale and development of a mimicry brief version
Source: PLoS One. 2025 Sep 9;20(9):e0331953. doi: 10.1371/journal.pone.0331953 (PMC12419621; doi:10.1371/journal.pone.0331953)
Supplement: S1 File — Study 1 CFA results with the DWLS estimation method. S2. Results for an ECS version including items 06, 09, and 12. S3. Data Study 1. S4. Data Study 2. S5. Data Study 3. S6. ECS items.S7. Power analyses.S8. CCCs study 2. S9. CCCs study 3. (ZIP) [file pone.0331953.s001.zip › Supporting Information/S5 - data study 3.xlsx]

## Sheet: ECS_Vali_St3_nur_voll_ernst_ite
ECS_1	ECS_2	ECS_3_reg	ECS_4	ECS_5	ECS_6	ECS_7	ECS_8	ECS_9	ECS_10	ECS_11	ECS_12	ECS_13	ECS_14	ECS_15	ECS_3_rew	aff_BES_2	cog_BES_3	aff_BES_5	aff_BES_8	cog_BES_9	cog_BES_10	aff_BES_11	cog_BES_12	cog_BES_14	cog_BES_16	aff_BES_17	aff_BES_18	NARQ_04_riv	NARQ_08_adm	NARQ_09_riv	NARQ_15_adm	NARQ_16_adm	NARQ_17_riv	ECQ_1_CA	ECQ_2_AR_inv	ECQ_3_CA_inv	ECQ_4_AA	ECQ_5_AA	ECQ_6_AD_inv	ECQ_7_AA_inv	ECQ_8_AR_inv	ECQ_9_AD	ECQ_10_CD_inv	ECQ_11_AR	ECQ_12_CD	ECQ_13_AR_inv	ECQ_14_CA	ECQ_15_AR	ECQ_16_CD_inv
4	5	5	4	2	3	2	2	4	5	5	4	4	5	2	5	3	5	3	1	4	4	3	2	4	4	3	1	4	4	2	3	3	1	2	2	2	4	3	1	2	2	3	1	4	2	2	4	4	2
2	3	4	2	1	3	4	4	4	3	4	4	4	3	4	5	4	5	3	1	4	4	3	4	4	4	4	1	2	2	5	2	2	2	3	2	2	3	2	2	2	2	3	1	3	3	3	3	3	1
2	5	5	4	1	3	3	3	2	1	5	3	4	5	4	4	5	5	4	1	5	4	5	4	5	4	4	1	2	1	2	2	3	1	3	2	2	4	4	1	4	1	3	2	4	4	3	4	4	3
1	5	4	3	1	2	4	1	4	4	5	4	5	1	1	5	3	5	3	3	4	2	1	4	4	5	3	2	2	1	4	2	2	2	3	4	2	4	4	3	4	3	1	3	3	2	1	3	4	4
4	5	5	5	4	5	5	4	5	5	5	5	5	4	3	5	4	5	3	1	4	4	5	4	4	3	5	1	2	3	1	4	3	1	4	1	3	4	3	1	4	1	4	1	4	4	1	4	4	2
2	4	4	4	1	5	3	4	4	4	4	5	2	2	1	5	3	5	2	1	4	4	2	4	4	4	5	1	4	4	4	6	5	2	3	2	2	4	4	1	4	3	4	4	4	4	2	4	3	2
2	4	5	4	1	5	2	3	5	3	4	5	2	2	1	4	3	4	2	1	4	4	2	4	4	4	3	1	3	4	1	5	3	4	4	3	2	3	3	1	2	3	3	1	4	2	2	3	3	2
2	4	4	4	2	4	4	4	4	4	4	4	4	5	4	5	4	4	3	2	4	4	4	4	4	4	4	2	2	2	2	3	3	2	2	1	2	4	4	2	2	2	4	2	4	2	3	3	4	3
4	3	3	4	2	4	5	4	4	4	4	4	3	5	2	3	2	5	4	1	5	4	3	5	5	3	4	1	1	4	4	1	2	1	3	1	1	4	4	1	1	2	4	1	4	3	2	3	4	3
4	4	5	5	2	5	4	5	5	5	5	5	4	5	4	5	4	5	5	2	5	4	5	5	4	5	4	1	4	3	2	5	3	3	3	2	2	4	4	2	4	2	4	4	4	2	2	4	4	3
4	5	5	4	1	4	4	2	3	2	5	3	1	4	1	5	4	5	5	1	5	5	1	5	5	5	5	5	2	1	4	3	1	3	4	2	4	4	3	2	1	1	3	1	4	2	2	4	4	3
4	3	5	4	3	5	3	4	5	3	5	5	4	4	3	5	3	5	3	1	5	5	5	4	5	4	4	1	3	1	1	4	3	1	3	1	2	3	3	1	1	1	3	1	4	4	2	4	4	1
2	2	4	2	1	4	3	3	2	2	3	4	2	4	1	5	4	5	2	2	4	4	4	4	4	5	5	2	6	6	6	6	4	5	4	2	2	3	1	1	1	3	3	1	3	3	2	3	4	1
3	3	5	3	2	3	4	3	3	3	4	4	3	3	2	5	4	5	4	2	3	3	2	4	4	3	4	1	2	4	2	3	3	2	3	1	1	3	2	1	3	1	3	1	3	3	3	3	3	3
2	4	5	4	1	5	4	4	5	1	5	5	4	3	1	5	4	5	5	1	5	4	5	3	5	4	5	1	3	1	2	2	1	1	3	2	2	4	4	3	1	2	4	1	4	3	1	4	4	4
3	5	2	5	3	4	4	5	4	5	5	5	5	3	2	4	4	4	2	1	4	4	5	3	1	5	3	3	1	2	5	5	3	2	1	3	4	1	2	2	3	3	3	3	3	2	2	2	2	3
3	5	5	4	2	5	3	4	5	4	4	5	5	2	4	5	3	4	4	2	4	5	4	5	4	5	4	1	1	2	1	4	3	1	3	2	3	4	4	1	1	2	3	2	3	4	1	4	3	1
4	4	4	2	3	5	2	3	5	2	4	4	1	3	1	4	1	4	2	2	3	4	3	5	4	5	4	1	3	2	3	2	2	1	3	1	1	3	3	1	1	2	3	1	3	2	2	3	4	2
4	4	4	5	1	5	4	5	5	2	4	5	2	5	2	4	4	5	5	1	4	3	5	4	5	2	4	1	1	1	1	1	1	1	3	1	3	3	2	2	3	1	3	1	3	3	1	3	2	1
2	4	3	3	1	2	3	3	3	2	5	3	2	3	2	5	2	4	2	4	4	4	2	4	4	5	5	1	1	1	1	1	1	1	3	1	3	3	4	1	1	1	3	1	4	3	3	4	4	2
4	4	5	4	2	4	2	3	5	3	5	4	2	2	3	5	2	4	4	1	4	4	3	3	4	4	4	1	2	2	2	2	1	1	3	1	3	3	3	1	3	2	3	3	3	3	2	3	3	2
3	4	5	3	2	4	4	5	5	4	4	4	5	5	2	5	3	5	3	1	4	5	5	4	4	3	4	1	2	2	1	2	1	1	4	2	2	4	4	2	2	3	2	1	4	3	3	4	2	2
2	3	3	2	1	1	4	3	2	3	3	2	1	1	1	5	1	5	1	2	4	4	3	3	3	4	4	1	4	2	5	2	3	1	3	2	2	4	3	2	2	3	2	2	3	4	3	3	3	4
2	4	4	5	2	4	3	4	5	4	4	4	4	2	4	5	3	4	4	1	4	4	3	4	4	4	4	1	4	3	2	2	2	2	3	2	2	3	3	1	2	2	3	2	4	3	2	3	3	2
2	3	5	5	3	4	4	4	3	3	4	5	4	3	4	5	2	5	2	3	3	4	4	2	3	4	3	1	2	3	6	5	3	3	4	2	3	3	2	3	3	2	2	3	4	1	4	3	4	3
5	5	5	5	1	4	3	5	5	4	5	5	5	4	3	5	5	5	5	1	5	5	5	5	5	5	5	1	1	1	1	1	1	1	4	1	4	4	4	1	1	1	4	1	4	4	1	4	4	4
3	4	4	4	2	3	2	4	3	4	4	3	4	5	2	4	4	4	4	1	4	4	4	4	4	4	4	1	3	3	4	3	3	2	3	1	1	3	4	1	1	2	4	2	4	3	1	3	4	2
4	4	4	4	2	4	4	4	5	4	4	5	4	5	2	4	3	5	3	2	4	4	5	3	4	4	5	1	2	4	1	3	3	1	3	2	2	4	4	2	2	2	4	2	4	3	2	3	3	2
2	3	3	4	1	3	3	4	2	4	4	3	4	3	3	4	4	5	2	2	3	2	4	3	4	4	4	1	4	2	2	2	2	1	2	2	3	3	3	2	3	2	3	3	3	3	2	3	3	2
2	4	4	3	3	4	3	3	3	2	4	4	3	1	3	4	2	4	2	4	3	3	2	3	4	3	3	2	2	1	1	2	2	2	2	3	2	3	3	3	2	4	1	2	3	3	3	4	3	3
3	4	2	5	1	4	4	4	3	2	4	4	4	5	2	2	2	5	4	1	4	5	5	3	2	5	4	1	4	1	4	1	2	2	2	1	2	3	3	1	2	1	3	1	4	2	2	3	4	2
3	4	5	4	2	5	2	3	5	2	5	5	4	4	2	5	3	5	2	2	3	4	2	3	2	4	4	1	2	5	4	4	3	2	3	2	2	4	3	1	1	2	3	4	3	2	2	3	4	1
3	3	4	5	1	3	3	4	3	4	4	3	4	4	3	4	3	3	4	2	3	3	4	2	3	2	3	1	3	4	2	3	3	1	3	2	3	4	3	2	2	1	4	1	4	2	2	3	4	2
2	2	3	5	1	5	2	3	5	3	4	5	3	2	3	3	3	4	3	2	4	5	2	4	4	5	5	1	5	6	6	4	4	6	4	2	2	4	3	1	1	2	3	1	3	3	2	4	4	2
2	5	5	4	1	4	4	3	5	4	5	5	3	2	1	5	1	5	4	1	5	4	3	4	5	4	5	1	2	6	1	4	3	1	3	1	1	4	4	3	4	1	4	1	4	4	2	4	3	2
3	4	4	3	2	4	3	3	3	4	4	4	4	4	2	4	3	5	4	1	4	4	2	3	4	4	4	1	2	1	2	2	2	2	3	3	2	3	3	2	2	2	3	1	4	3	3	3	3	3
3	5	4	4	1	4	4	3	5	3	5	5	4	5	2	4	2	5	4	1	4	3	3	4	5	5	4	1	4	3	4	3	4	1	4	1	3	4	4	1	2	1	2	4	2	2	2	3	4	3
4	5	5	4	2	5	4	5	5	4	5	5	4	4	3	5	4	3	4	1	2	4	3	4	4	4	5	1	1	1	1	1	1	1	2	2	2	3	3	1	1	3	3	1	4	3	2	3	3	3
2	3	4	4	1	5	3	4	4	3	4	4	3	2	2	5	3	5	4	2	4	4	3	4	5	5	5	2	4	4	3	2	2	5	3	3	3	4	3	2	2	2	3	2	3	3	2	3	4	3
3	4	4	5	1	4	2	3	4	4	5	4	4	5	2	5	2	5	4	1	3	4	5	3	4	2	4	1	4	5	3	6	5	1	1	2	2	4	3	1	1	1	3	1	4	2	1	1	3	1
4	5	5	5	4	3	5	5	5	5	5	5	5	4	4	5	4	5	5	1	5	5	5	5	5	5	5	1	2	5	2	4	3	1	3	1	1	4	4	1	1	1	4	1	4	4	1	4	4	1
5	3	4	5	1	4	4	4	5	5	5	4	4	5	4	4	5	5	4	1	5	4	3	5	5	5	5	1	3	1	1	2	2	1	3	1	1	4	3	1	1	1	4	1	4	3	2	4	4	3
3	5	4	3	2	4	3	4	4	3	5	4	4	2	2	5	2	5	3	1	4	4	2	4	4	4	5	2	1	2	3	2	2	1	4	2	1	3	4	1	2	1	3	1	4	3	2	3	3	1
1	3	4	2	1	4	2	3	4	4	4	4	3	2	2	3	2	5	1	3	4	4	3	4	4	5	4	2	1	2	1	1	2	1	3	2	2	4	2	1	4	3	3	1	4	4	2	4	3	2
4	4	5	3	1	2	4	4	3	4	4	2	5	4	2	5	4	5	4	1	3	2	5	3	4	4	4	1	4	1	3	2	1	1	2	1	3	3	3	1	2	1	4	1	4	3	1	3	4	2
2	4	4	4	1	4	3	4	2	4	4	3	3	2	2	4	2	4	2	3	4	4	3	5	4	4	5	2	4	4	4	2	3	1	3	2	2	4	3	1	3	2	4	1	3	4	3	4	2	2
4	2	4	5	1	4	5	5	4	5	4	4	5	4	4	5	5	5	4	4	3	3	5	3	4	4	3	1	4	3	4	3	2	4	3	3	3	3	1	2	4	2	2	2	4	3	3	3	2	3
3	3	5	5	1	5	5	4	5	5	4	5	4	3	5	5	2	5	5	1	4	4	4	4	4	3	4	1	3	2	2	2	4	1	3	1	2	3	2	1	3	1	4	1	4	4	2	4	4	2
2	3	5	4	2	5	3	4	5	4	4	5	4	3	1	5	3	5	1	1	4	4	4	4	5	3	5	1	3	3	3	4	1	1	4	1	1	4	4	1	1	2	4	1	4	2	2	4	4	2
1	3	4	1	1	2	4	2	3	3	3	2	2	1	3	4	1	4	2	2	2	2	1	1	4	2	3	2	4	4	1	3	4	3	3	3	2	4	1	2	4	3	3	2	3	3	4	4	2	3
3	5	4	5	2	5	4	4	4	5	5	5	5	5	2	5	4	5	4	1	5	4	4	4	4	5	4	1	2	1	2	1	1	1	3	1	2	3	3	1	3	1	4	1	4	3	1	4	4	2
3	4	5	2	1	4	4	4	5	5	4	4	4	3	2	5	3	4	4	2	4	4	4	4	4	4	4	1	2	4	2	2	1	2	3	1	2	4	3	2	2	2	3	2	4	3	2	4	4	2
3	4	4	4	1	4	3	4	4	4	4	4	3	4	3	5	4	5	3	1	4	5	4	3	4	5	4	1	1	3	2	3	2	1	3	2	2	4	3	2	1	1	3	1	4	3	2	3	4	1
4	4	4	4	2	4	4	5	4	5	5	5	4	5	3	5	4	5	4	1	5	4	5	4	4	4	4	1	2	1	1	3	1	1	4	1	2	3	3	1	3	1	4	1	4	4	3	4	4	2
3	4	5	4	2	5	4	5	5	4	4	5	4	5	3	5	4	5	4	1	4	4	4	3	4	5	4	1	2	1	1	1	1	1	3	1	2	4	3	1	2	1	4	1	4	4	2	3	4	1
2	3	3	4	1	4	1	1	5	3	4	5	2	4	1	2	4	5	3	2	4	4	3	3	2	3	3	1	1	1	1	1	1	1	2	2	2	3	2	2	3	3	2	2	2	2	3	2	2	3
2	3	4	3	2	4	3	5	5	5	4	5	4	4	2	5	2	5	2	1	4	5	4	5	5	5	5	1	4	5	3	6	5	2	4	2	1	4	3	1	3	2	4	3	4	4	3	4	4	4
4	4	5	5	2	3	2	4	4	5	4	4	4	4	1	5	5	5	4	1	4	4	4	5	5	3	4	2	1	3	4	3	3	2	3	1	3	4	4	1	4	1	4	1	4	2	2	4	4	3
3	4	3	4	2	5	2	2	5	4	4	5	2	2	1	5	2	5	4	2	3	2	2	2	4	2	2	1	5	4	5	2	5	6	4	3	4	3	3	1	1	3	3	2	3	2	1	3	4	2
4	4	4	5	2	5	4	4	4	5	5	5	4	4	3	5	5	5	4	1	5	5	5	5	5	5	5	1	2	2	1	2	2	1	4	1	1	4	4	1	1	1	4	1	4	4	2	4	4	1
2	4	5	5	2	5	5	5	5	5	3	4	5	3	4	5	5	5	5	1	5	3	5	3	4	5	5	1	5	1	1	1	1	1	3	1	3	4	2	1	1	1	4	1	4	4	1	3	4	2
5	3	4	3	2	3	4	3	4	4	3	3	4	4	2	3	3	5	4	1	4	3	2	2	4	4	4	1	4	1	5	1	1	1	3	1	2	4	4	1	2	1	4	3	4	3	2	3	4	3
3	4	4	4	2	4	4	2	5	5	4	5	4	3	5	5	3	4	4	2	4	3	5	3	4	3	4	1	3	3	3	4	1	2	2	2	4	4	3	3	2	1	3	1	4	1	3	2	4	3
4	3	4	4	1	4	3	3	3	2	4	3	2	4	2	4	3	5	4	2	4	2	4	5	4	1	4	1	4	2	4	2	2	2	2	2	3	4	2	1	2	1	4	2	4	3	2	2	4	3
4	4	4	3	2	4	3	3	4	4	5	5	4	5	3	4	4	5	4	1	4	3	4	4	4	5	5	1	1	2	3	2	1	1	3	2	2	4	4	2	1	1	3	1	4	4	1	4	3	1
4	5	5	5	2	5	5	4	5	4	5	5	4	5	1	5	3	5	3	1	5	5	5	5	5	4	5	1	1	2	1	2	1	1	3	1	3	4	4	1	1	2	4	1	4	3	2	4	4	3
1	3	4	1	1	2	4	1	2	4	4	3	4	1	2	4	1	5	2	4	2	1	1	1	3	4	3	2	2	1	2	2	1	4	2	4	4	3	1	2	4	3	1	2	2	3	3	2	4	2
4	2	5	5	3	5	3	5	5	4	4	5	4	4	2	5	4	5	4	1	5	4	4	3	4	5	5	1	5	3	1	4	5	1	3	1	3	4	3	1	3	1	4	2	4	4	1	4	4	1
2	4	4	2	1	4	3	3	3	4	4	4	3	4	3	5	3	5	3	2	4	4	3	3	3	4	4	1	2	2	3	2	2	1	3	1	3	3	3	1	2	2	4	1	4	3	2	3	3	1
4	4	5	4	1	4	3	4	4	3	5	4	4	4	3	5	4	5	4	1	4	3	4	4	4	4	4	1	1	1	1	2	1	1	3	2	2	3	3	1	3	1	4	1	4	3	3	3	3	3
2	4	5	3	3	3	5	3	4	2	4	4	5	3	3	5	4	5	3	2	4	5	4	5	5	3	4	2	2	2	2	4	2	2	4	2	1	4	3	2	1	3	3	2	3	2	2	4	4	1
4	3	4	4	2	3	3	3	4	4	4	4	4	4	1	5	3	5	3	1	4	4	3	4	4	4	4	1	2	1	1	1	1	1	3	1	3	4	3	1	1	3	3	2	4	4	3	4	3	1
2	4	4	2	1	3	4	2	4	4	4	4	4	3	1	4	3	5	3	3	4	4	2	2	3	3	3	1	2	1	1	3	3	3	2	2	3	4	3	1	3	2	4	1	3	4	4	3	4	1
3	3	4	3	1	3	3	4	4	4	4	4	5	4	2	5	2	5	4	2	2	5	2	4	5	5	5	2	1	3	2	3	4	2	4	3	1	4	4	4	4	4	3	3	3	3	3	4	4	3
4	4	5	5	4	4	4	5	4	5	5	5	4	4	4	5	4	5	4	1	4	4	5	4	4	4	4	1	2	1	2	2	1	2	3	2	2	3	3	2	3	1	3	2	4	3	2	3	4	1
2	3	4	3	2	4	4	2	4	4	5	5	4	3	2	4	3	5	3	2	4	4	3	3	4	4	4	1	2	1	3	2	1	1	3	2	3	4	3	1	3	2	3	1	4	2	2	4	4	2
1	4	5	2	1	5	5	3	5	5	5	5	5	3	1	5	2	5	4	4	3	3	4	2	2	5	3	1	5	3	4	5	2	1	4	2	4	2	1	1	4	2	4	1	4	2	3	4	4	4
3	4	5	3	1	3	4	4	5	4	4	4	3	4	2	5	2	5	4	1	4	3	3	2	3	2	3	1	2	1	2	1	2	1	2	1	2	2	3	1	3	1	4	1	4	3	2	3	4	2
3	2	3	3	2	3	3	5	1	4	2	1	3	5	3	4	3	5	2	3	4	4	4	4	3	4	4	1	3	2	3	1	2	2	2	2	2	3	2	1	4	2	3	1	4	3	3	3	3	3
4	4	4	5	2	5	4	4	4	3	4	4	4	5	3	4	3	5	3	2	4	4	5	4	4	4	4	1	3	3	1	2	3	3	3	1	2	4	4	1	1	2	3	2	4	3	1	2	4	1
3	2	4	2	2	2	4	2	2	5	4	2	4	3	1	4	4	5	5	1	4	2	1	2	3	5	3	1	4	2	2	3	1	2	1	1	3	4	3	2	3	1	4	1	3	2	3	3	4	4
4	3	5	5	1	3	4	4	3	3	4	2	4	4	3	4	4	4	5	5	4	3	4	4	3	5	5	1	4	2	3	3	1	3	3	2	2	3	3	2	1	1	4	2	4	4	3	3	3	2
3	5	4	4	3	4	4	4	4	3	4	4	5	3	3	4	4	5	3	1	5	4	4	5	5	5	5	1	3	2	4	3	3	5	4	3	1	4	3	3	4	2	3	1	4	3	2	4	4	2
3	5	5	5	1	4	3	4	3	4	5	4	4	3	3	5	3	5	3	2	4	5	3	5	5	4	5	1	2	4	1	4	3	1	4	1	1	4	3	1	1	2	4	1	3	4	2	4	3	2
3	3	5	4	2	3	4	5	4	3	4	3	3	5	3	5	4	5	3	1	5	4	5	4	4	4	4	1	2	6	4	6	4	1	3	2	1	4	4	1	1	2	4	2	4	3	3	4	3	3
3	4	3	4	3	1	4	3	1	4	3	1	3	4	2	4	3	5	4	2	3	2	4	2	3	3	3	2	2	3	2	3	2	1	2	2	3	3	2	2	4	2	2	1	4	3	3	2	3	3
3	3	4	2	2	3	5	4	4	5	3	3	3	4	4	5	4	4	4	2	4	4	4	3	2	3	4	2	2	2	2	4	3	3	2	1	2	4	3	2	3	1	3	1	4	4	3	2	3	2
4	3	5	5	2	4	3	4	3	4	4	3	4	5	3	5	3	3	3	4	4	4	5	3	5	5	4	1	5	2	3	4	4	1	2	2	4	4	2	1	3	2	3	1	4	3	3	4	4	3
2	4	5	5	3	4	3	4	3	4	4	4	4	3	2	5	4	5	4	2	5	4	5	4	4	4	5	2	3	1	1	2	1	1	3	2	2	4	4	2	2	2	4	1	4	4	2	3	4	3
4	4	4	5	2	5	4	4	5	3	4	5	3	5	4	4	4	4	3	1	5	4	4	4	4	4	5	1	2	2	2	4	2	2	3	2	2	3	4	2	3	2	3	2	4	2	1	3	4	1
2	3	3	4	1	4	1	2	3	5	3	3	4	1	1	4	4	5	2	1	5	4	3	5	4	4	5	1	2	1	2	1	1	1	4	1	1	4	3	2	1	2	4	1	3	3	2	4	4	1
3	4	5	4	1	5	3	4	5	3	5	5	4	4	5	5	2	5	3	1	3	5	4	4	5	5	4	1	1	1	4	2	2	1	3	1	3	4	3	1	3	1	4	1	3	2	1	4	4	3
4	4	5	5	2	3	4	5	5	4	5	4	4	5	3	5	4	5	3	1	4	3	5	4	4	3	5	1	2	2	1	2	2	1	3	1	2	4	4	2	1	2	4	2	4	3	2	3	3	1
4	3	4	5	3	4	5	3	3	5	4	5	5	4	5	4	5	5	4	1	4	5	5	4	5	4	5	1	2	3	2	5	3	1	3	1	4	4	4	1	4	1	3	2	4	3	3	4	3	2
3	4	2	4	2	5	3	3	4	3	4	4	3	2	2	3	2	5	2	1	4	4	3	3	3	3	3	1	3	4	4	4	5	4	3	3	3	4	3	2	3	3	2	2	4	2	3	2	3	3
3	4	5	4	3	4	2	4	4	2	5	4	2	4	3	5	5	5	3	1	4	4	4	3	4	3	5	1	4	4	2	5	3	1	2	2	2	4	4	1	4	1	4	1	4	2	1	4	4	3
3	3	4	3	2	3	2	3	3	3	4	3	3	4	1	4	4	4	4	2	3	3	4	3	4	3	3	2	3	3	4	3	3	4	2	2	3	3	2	2	3	2	3	3	3	3	3	3	3	2
4	4	5	4	2	4	4	3	3	3	3	5	4	3	2	4	4	5	4	1	5	4	3	5	4	5	5	1	2	3	1	1	1	2	3	1	1	4	4	1	1	1	4	1	4	2	3	4	4	2
3	4	3	3	2	4	3	3	4	5	5	5	2	5	3	3	4	5	4	1	4	4	5	2	4	5	5	1	2	1	2	1	2	1	3	1	2	4	3	4	3	2	4	3	4	3	3	3	2	2
2	1	2	3	1	1	1	3	3	3	2	3	2	4	1	4	2	5	2	4	3	3	2	4	2	4	4	2	3	6	5	6	5	3	4	4	1	4	3	2	1	4	3	3	2	2	1	3	4	4
2	4	4	2	1	4	3	4	4	3	4	4	2	1	4	5	1	5	1	1	5	5	5	5	5	1	4	3	2	1	1	1	1	6	1	1	2	3	2	1	3	2	4	3	4	3	2	3	4	1
3	3	5	3	1	5	3	2	4	3	3	4	3	2	2	5	3	5	3	1	4	4	2	4	4	4	4	1	2	4	3	4	4	2	3	1	3	4	4	1	1	2	3	2	3	3	2	4	3	2
3	5	5	4	2	4	3	4	2	4	5	3	2	2	1	5	3	5	3	3	5	3	3	4	4	5	4	2	3	1	2	3	3	1	2	2	2	4	3	1	3	2	2	2	4	4	3	3	4	2
3	4	3	4	2	4	4	4	4	4	5	4	4	3	4	4	4	5	5	1	4	4	2	4	3	4	4	1	2	2	1	2	2	1	2	1	1	2	3	2	2	1	3	1	4	3	1	3	4	2
3	4	5	5	1	3	5	3	4	5	5	5	2	3	2	5	2	5	4	1	3	3	5	3	5	5	3	1	5	1	1	3	3	1	4	1	1	3	2	1	2	1	4	1	4	2	1	4	4	2
4	4	3	3	4	4	3	5	5	3	4	4	4	4	4	3	4	5	5	1	5	5	5	5	5	5	5	1	5	3	4	5	3	2	4	2	2	4	3	1	1	1	4	1	4	3	2	4	4	2
2	4	5	4	2	5	2	5	5	2	4	5	2	2	1	4	2	5	2	1	5	5	2	5	5	5	5	5	3	6	5	4	3	1	3	1	1	4	4	1	1	3	4	1	3	2	1	4	4	1
2	4	4	4	2	3	2	3	3	2	5	3	4	3	1	5	4	5	4	1	4	3	5	3	4	4	4	2	3	4	1	3	4	1	3	2	1	3	2	1	2	2	4	2	4	3	2	3	4	2
3	4	4	3	2	2	4	3	2	4	4	2	4	3	4	4	4	4	3	1	4	4	4	3	4	4	4	1	5	5	4	2	3	3	2	1	3	4	3	2	2	1	4	1	4	3	3	3	4	3
2	4	4	4	1	4	3	5	3	3	5	4	3	2	1	4	2	5	1	2	5	5	3	5	5	5	5	1	1	3	1	2	1	1	3	2	1	4	4	1	1	2	4	1	4	4	2	4	4	1
2	5	5	2	3	4	4	2	5	2	5	5	2	4	4	5	2	5	2	1	1	5	1	4	5	5	4	1	1	1	1	6	4	1	3	1	2	4	4	2	3	3	4	3	4	4	4	3	4	1
4	5	5	4	3	3	5	5	3	4	5	4	5	4	3	5	5	4	4	2	5	5	4	4	4	5	4	1	4	2	2	3	3	1	4	1	2	4	3	1	1	1	4	1	4	3	2	4	4	2
3	5	4	4	1	4	3	4	4	4	5	4	4	2	2	4	2	4	2	1	4	4	4	5	5	5	5	2	1	4	2	6	5	1	3	3	3	4	3	2	2	2	3	2	4	4	4	4	4	2
4	4	5	5	2	3	3	4	4	4	4	4	5	5	3	5	4	5	4	1	5	4	4	4	4	5	5	1	4	4	4	2	4	1	3	1	3	4	4	1	4	1	4	4	4	3	2	4	4	2
1	4	1	3	2	4	3	2	4	3	4	4	2	3	1	1	2	5	2	3	4	5	2	2	4	3	4	1	1	1	1	3	1	1	4	2	4	3	2	1	3	4	2	2	2	2	4	4	2	3
2	5	4	3	1	4	3	2	4	5	5	5	5	3	4	5	3	5	4	2	4	5	2	4	3	4	5	5	3	5	1	5	5	1	4	3	1	4	4	1	1	2	4	2	4	4	3	4	3	2
4	4	5	5	3	4	3	4	4	5	4	5	5	4	2	5	5	5	4	1	4	5	3	4	4	5	4	1	2	1	2	1	2	1	3	1	1	4	4	1	3	1	4	1	4	2	2	4	4	2
4	5	5	5	2	5	2	4	5	4	4	5	3	2	2	5	4	1	4	1	1	1	3	2	1	1	1	1	2	2	2	1	2	1	4	1	2	4	4	1	1	1	4	1	4	3	1	4	3	2
3	3	3	1	2	1	3	1	1	4	3	1	3	3	4	4	1	5	1	3	4	2	1	1	4	3	2	3	2	1	2	3	1	1	2	3	3	1	1	2	4	3	2	1	3	1	3	2	3	3
3	3	5	5	2	5	4	4	5	5	4	5	1	1	4	5	5	5	4	1	4	3	2	4	5	5	4	1	2	1	2	2	1	1	2	1	2	2	3	1	3	2	4	1	4	3	1	3	4	2
4	5	5	5	4	5	4	5	5	4	4	5	3	3	2	5	3	5	3	1	5	4	4	4	5	3	4	1	2	2	1	2	4	1	3	1	1	4	4	2	1	1	4	1	4	3	2	3	4	2
4	5	5	4	2	3	3	5	4	4	5	5	4	5	2	5	3	5	5	1	4	4	5	4	5	4	5	1	2	1	2	2	6	1	4	1	1	3	3	3	2	1	4	1	4	3	2	4	4	3
2	4	2	2	1	1	2	2	2	4	4	3	5	2	4	3	3	4	5	2	5	3	2	5	4	4	4	3	1	1	1	1	1	1	3	2	3	2	1	2	1	1	3	1	4	4	4	4	4	4
4	4	4	5	1	3	3	2	3	4	4	4	3	3	1	5	3	5	4	1	4	4	4	3	4	4	5	1	2	2	1	2	2	1	2	1	2	3	3	1	1	1	4	1	4	2	1	3	4	1
1	4	5	5	1	1	1	1	1	5	4	1	3	2	1	5	2	3	3	2	4	3	1	2	3	5	2	1	6	3	4	5	5	3	2	2	3	3	2	1	2	2	4	2	4	1	3	3	3	3
4	2	3	2	1	4	4	2	4	5	3	4	5	2	5	3	4	5	3	3	1	1	2	1	1	1	2	1	2	1	1	1	1	2	1	2	3	4	1	1	4	2	3	1	4	2	2	1	3	3
2	3	3	2	2	3	3	3	4	3	3	4	2	3	2	4	3	4	3	2	3	3	3	4	3	4	3	3	3	3	4	5	4	2	3	3	2	2	3	3	3	2	2	3	2	2	2	3	3	2
3	4	4	5	1	4	1	2	3	4	4	5	2	4	1	4	3	5	3	2	4	2	3	2	2	4	4	2	4	2	1	2	2	1	2	1	2	3	2	1	3	2	3	1	4	1	2	3	4	3
2	3	3	3	1	3	4	4	3	4	3	4	4	1	2	4	2	4	4	2	2	4	2	2	4	3	4	3	2	2	4	2	2	3	3	2	3	3	2	1	2	2	3	2	3	1	2	3	3	3
2	4	5	3	2	5	3	3	4	4	5	4	4	4	2	5	5	4	4	1	2	3	2	4	4	4	3	1	5	4	4	5	5	1	3	2	4	4	3	1	1	1	4	2	3	3	1	4	4	1
3	4	4	4	3	4	5	5	3	4	4	4	5	3	1	5	4	5	4	1	5	4	4	5	5	5	5	1	5	5	2	5	3	4	3	1	2	4	4	1	1	2	4	4	4	4	2	4	3	2
4	3	4	3	2	3	5	2	5	5	3	5	4	3	2	4	4	5	3	1	4	4	2	2	3	5	4	1	2	1	1	1	2	1	3	2	2	4	2	2	2	1	3	1	4	3	1	4	3	1
4	3	5	4	3	4	5	4	4	4	4	4	3	4	3	5	4	5	5	1	4	4	4	4	4	4	4	1	3	3	2	3	3	2	3	1	2	4	4	2	1	1	4	1	4	3	2	3	3	1
2	3	3	3	1	4	1	2	4	2	4	4	1	3	1	3	2	4	2	4	2	3	2	2	3	4	3	3	2	2	2	3	3	4	3	4	3	3	2	3	3	4	1	2	3	1	3	3	2	4
4	3	5	5	3	4	4	4	4	4	4	4	3	4	2	5	3	5	5	1	4	3	4	4	4	5	4	1	5	3	3	4	5	2	3	2	2	4	3	2	1	2	3	1	3	3	2	3	4	4
4	4	4	4	2	4	4	4	4	4	4	4	3	2	3	4	4	5	4	2	4	4	3	4	4	4	4	2	4	3	2	2	4	2	3	2	2	4	3	1	2	2	4	2	4	3	2	3	3	3
2	4	4	3	1	3	2	1	2	2	5	4	1	2	1	5	1	5	1	1	4	3	1	5	5	4	5	1	1	2	2	3	3	1	3	2	1	4	4	1	1	3	3	1	3	3	2	4	4	1
2	3	3	3	2	4	3	4	4	5	3	4	5	2	3	3	2	5	3	1	3	4	3	3	3	4	4	1	2	3	2	3	3	2	3	1	2	3	4	2	1	2	4	1	4	3	3	3	3	2
2	4	4	3	1	4	3	4	3	4	4	4	4	4	4	4	4	5	4	1	3	4	4	4	4	4	3	1	3	3	1	1	2	1	3	2	3	3	3	2	2	2	3	2	3	2	3	3	3	2
3	4	5	4	4	5	4	4	5	5	4	5	5	3	2	5	5	5	4	1	4	4	4	4	4	4	4	1	2	1	1	2	2	1	4	2	1	4	3	1	1	1	4	1	4	4	3	3	2	2
2	4	4	4	3	2	4	2	3	5	4	1	2	2	1	4	2	5	4	2	4	2	4	2	4	1	4	1	1	1	1	1	1	1	2	3	3	1	2	2	3	2	4	1	3	4	1	2	4	4
4	3	4	5	1	4	3	4	5	5	3	4	1	5	3	4	3	5	4	1	4	4	5	5	5	5	5	1	1	1	1	1	3	1	3	1	4	4	3	2	1	1	4	1	4	3	2	4	4	1
3	4	4	4	2	3	3	3	3	3	3	3	3	4	2	4	3	4	2	2	3	3	3	2	4	3	4	1	2	2	1	1	1	1	2	2	3	3	2	1	1	2	3	2	3	3	3	2	2	2
2	4	4	3	1	4	2	4	5	3	4	4	3	1	1	5	2	5	4	1	4	5	3	4	4	4	4	2	2	3	1	1	2	1	3	2	2	4	3	1	2	2	4	2	4	3	2	3	4	2
4	4	4	3	2	4	4	2	4	4	4	5	3	3	3	5	4	5	3	2	4	4	2	4	4	4	4	1	1	2	1	2	1	1	3	2	2	4	4	3	2	1	4	1	3	3	2	3	3	2
3	4	5	4	3	5	4	5	4	5	4	5	4	4	3	5	3	5	5	1	4	5	5	4	5	5	5	1	1	2	1	4	3	2	3	2	3	4	4	1	4	1	4	2	4	4	2	4	4	1
4	4	5	2	1	4	5	4	5	1	5	5	1	2	1	5	3	5	1	1	4	5	1	4	4	2	3	1	1	1	1	5	3	6	4	4	1	3	3	1	1	3	4	1	4	4	3	4	2	1
2	4	5	2	2	3	4	3	2	4	5	4	3	3	2	5	2	5	2	2	3	4	2	3	5	5	3	1	2	2	2	4	4	1	4	2	2	4	3	1	2	3	4	1	4	3	2	3	4	2
3	4	5	3	3	1	2	5	1	3	3	1	3	4	1	4	3	5	3	1	4	4	4	5	5	3	5	1	3	2	1	3	2	1	3	2	1	4	4	1	1	2	4	1	4	4	2	4	4	1
4	5	5	4	2	5	2	3	5	4	5	5	4	4	3	5	3	5	4	1	5	5	4	5	5	5	5	1	2	1	1	2	5	1	4	1	1	4	4	1	1	1	4	1	4	4	2	4	4	1
1	3	3	2	1	3	2	1	4	3	4	5	3	2	1	5	3	5	3	2	4	3	2	2	3	4	3	2	2	1	1	1	2	2	2	2	2	4	3	1	2	2	3	1	4	3	3	2	4	3
3	3	3	4	3	1	4	4	1	5	3	1	2	3	3	3	4	5	3	1	3	3	4	3	3	3	3	1	2	1	2	1	2	1	3	2	3	3	2	1	2	1	4	1	4	4	2	3	3	3
5	3	4	4	2	4	4	2	4	4	4	4	4	3	1	4	3	5	5	1	4	4	2	4	4	4	4	3	2	1	1	6	2	4	2	2	2	3	4	2	2	2	3	3	3	2	3	3	4	4
5	3	4	5	4	3	3	5	3	5	4	4	5	5	4	5	5	5	5	1	5	4	4	5	5	4	5	1	5	1	4	2	3	3	4	1	2	4	4	1	1	1	4	1	4	3	1	4	4	3
2	4	5	3	3	4	5	5	4	5	4	5	5	4	1	5	5	5	5	1	5	5	5	5	5	5	5	1	6	2	2	5	5	1	4	2	1	4	4	1	1	1	3	1	4	4	2	4	3	4
2	2	3	2	3	3	3	2	4	3	3	3	2	4	3	4	2	3	2	4	4	3	3	3	3	3	3	3	4	3	4	4	3	3	3	3	2	2	2	2	2	3	3	2	2	2	3	2	3	2
3	4	3	2	1	4	4	3	3	4	3	4	5	4	2	3	4	5	4	1	4	3	2	4	4	4	4	2	5	1	2	3	5	1	1	2	2	3	3	1	2	2	3	1	3	4	3	4	4	1
3	4	5	5	1	4	2	4	2	2	4	5	2	3	2	5	3	5	3	1	3	2	2	2	4	4	4	1	1	1	1	2	3	1	2	1	3	2	2	1	3	2	3	1	4	3	2	2	3	2
4	3	4	3	3	4	4	4	4	4	3	4	4	4	5	4	3	5	3	4	4	4	4	4	4	4	5	1	4	3	3	3	2	3	3	3	2	3	3	1	2	2	3	1	4	3	1	3	4	1
4	4	4	5	3	5	3	4	5	3	4	5	3	4	4	4	4	4	3	1	4	4	4	4	4	4	4	1	1	1	1	1	1	1	3	2	2	3	3	1	1	2	3	2	4	3	2	3	2	3
3	3	5	5	4	4	5	4	5	5	5	5	4	3	4	5	4	4	2	2	3	3	3	3	3	3	3	3	2	2	1	2	4	2	3	3	2	3	2	3	2	2	4	1	3	3	3	3	2	4
2	3	5	3	1	1	4	4	1	4	4	1	4	2	1	5	3	5	3	1	4	3	4	2	4	2	4	1	2	3	1	2	1	1	3	2	3	4	2	1	3	2	4	1	4	3	3	3	2	2
3	4	5	5	3	4	5	5	5	3	5	5	4	3	2	5	3	5	3	1	5	4	4	4	5	5	5	1	1	4	2	3	5	1	1	1	4	4	4	1	4	3	3	1	4	4	3	4	2	1
3	3	5	5	1	4	5	5	5	5	3	5	3	4	2	5	5	5	5	1	5	4	4	3	4	4	4	1	1	1	1	1	1	1	3	2	3	3	3	1	3	1	3	1	4	3	1	3	3	4
5	4	5	4	3	4	3	4	5	2	4	5	3	4	2	5	5	5	3	2	4	3	4	4	3	4	5	1	1	2	1	3	2	1	4	2	3	4	4	3	1	3	4	1	4	4	1	4	3	2
3	3	3	4	2	4	3	4	4	4	3	4	4	3	1	4	2	5	2	1	5	3	3	5	4	4	4	1	3	1	1	2	4	1	4	1	1	4	3	1	1	1	3	1	4	2	1	3	3	2
3	4	4	4	3	3	4	3	4	4	4	4	3	3	3	5	3	3	2	2	2	2	1	1	1	1	1	1	1	1	2	2	2	2	1	4	3	3	2	1	1	1	1	1	1	2	1	1	1	1
3	4	5	3	1	5	5	5	5	4	4	4	5	2	2	5	4	5	3	2	4	3	5	3	3	4	3	1	1	1	1	1	5	1	2	2	1	3	3	1	2	2	3	4	4	2	3	3	1	2
3	5	5	4	3	3	5	5	5	5	5	5	5	2	1	5	2	5	4	1	5	5	5	3	5	5	5	2	4	4	5	5	4	1	3	1	1	4	4	2	2	2	3	1	4	4	4	4	4	1
4	3	4	5	2	3	3	4	5	5	5	5	5	5	5	5	3	5	2	1	3	3	4	4	5	5	5	1	2	3	1	3	3	1	3	2	2	4	4	4	4	1	4	3	4	3	2	4	4	3
3	4	4	4	2	4	4	5	4	3	4	4	4	4	2	5	4	4	2	1	4	4	5	1	4	4	3	1	5	4	4	5	4	2	2	1	3	4	3	1	1	2	4	1	4	3	2	4	4	1
2	4	5	4	2	4	4	4	5	5	5	4	4	3	3	5	3	5	3	1	4	5	4	3	5	3	4	1	4	4	2	5	4	1	4	2	3	4	4	1	4	2	3	1	3	4	1	4	2	2
2	4	5	4	2	4	4	4	4	5	4	4	4	2	2	4	3	5	4	1	4	4	4	4	4	4	4	1	2	1	2	3	2	1	3	2	2	4	3	2	2	2	4	1	3	3	2	4	4	3
2	2	2	3	1	3	4	5	5	3	3	4	3	3	1	2	3	4	3	1	1	3	4	3	4	4	4	1	1	2	2	2	2	1	4	3	1	4	3	2	3	3	3	1	4	3	3	3	4	3
3	3	5	4	1	5	5	5	5	3	4	1	4	5	1	5	4	5	2	1	2	5	5	4	3	5	5	1	2	3	2	4	4	2	2	1	1	4	4	1	2	2	4	1	4	2	1	4	4	1
5	5	3	5	3	3	3	3	5	5	5	4	4	3	2	4	4	3	4	4	3	2	3	1	1	2	2	3	2	3	1	4	4	1	2	3	3	3	3	3	4	4	4	3	2	2	2	3	4	3
1	5	5	5	1	5	5	5	5	2	5	5	5	5	4	5	5	5	3	1	5	5	5	5	5	5	5	1	1	2	1	6	4	1	2	1	1	4	4	1	1	1	4	1	4	4	1	4	3	1
4	3	4	5	4	3	4	3	4	3	4	4	3	4	3	5	3	5	4	1	5	5	4	3	4	4	5	1	3	4	6	6	5	3	3	2	1	1	1	2	1	4	4	2	4	4	3	4	4	3
2	4	4	3	2	3	3	2	4	5	4	4	4	5	5	5	4	5	4	1	5	5	5	4	4	4	5	1	1	3	1	3	2	1	3	1	2	3	4	1	2	1	3	1	4	4	3	4	2	2
4	3	4	5	2	3	5	2	3	5	3	4	3	5	4	5	4	4	4	1	3	2	2	3	5	3	3	4	6	5	2	6	6	5	4	3	3	2	2	4	2	2	4	1	4	4	2	2	4	4
[truncated: 37 more columns]
